# Supplementary material for: N,N′-Bis[(E)-2,4,6-trimethyl­benzyl­idene]ethane-1,2-diamine
Source: Acta Crystallogr Sect E Struct Rep Online. 2011 Jul 30;67(Pt 8):o2175. doi: 10.1107/S1600536811029424 (PMC3213609; doi:10.1107/S1600536811029424)
Supplement: Supplementary file 1 [file e-67-o2175-sup1.cif]

##############################################################################
#                                                                            #
# This CIF contains the data in a paper accepted for publication in          #
# Acta Crystallographica Section E. It conforms to the requirements of       #
# Notes for Authors for Acta Crystallographica Section E, and has been       #
# peer reviewed under the auspices of the IUCr Commission on Journals.       #
#                                                                            #
# Full details of the Crystallographic Information File format               #
# are given in the paper "The Crystallographic Information File (CIF):       #
# a New Standard Archive File for Crystallography" by S. R. Hall, F. H.      #
# Allen and I. D. Brown [Acta Cryst. (1991), A47, 655-685].                  #
#                                                                            #
# The current version of the core CIF dictionary is obtainable from          #
# ftp://ftp.iucr.org/pub/cif_core.dic.                                       #
#                                                                            #
# Software is freely available for graphical display of the structure(s)     #
# in this CIF. For information consult the CIF software page                 #
# http://www.iucr.org/resources/cif/software.                                #
#                                                                            #
# This file may be used for bona fide research purposes within the           #
# scientific community so long as proper attribution is given to the journal # 
# article from which it was obtained.                                        #
#                                                                            #
##############################################################################
data_I
_audit_creation_method     SHELXL-97
_chemical_name_systematic
;
<i>N</i>,<i>N</i>'-Bis[(<i>E</i>)-2,4,6-trimethylbenzylidene]ethane-1,2-diamine
;
_chemical_name_common
;
;
_chemical_formula_moiety     'C22 H28 N2'
_chemical_formula_sum     'C22 H28 N2'
_chemical_formula_iupac     'C22 H28 N2'
_chemical_formula_weight     320.46
_chemical_melting_point     ?
_symmetry_cell_setting     monoclinic
_symmetry_space_group_name_H-M     'P 21/c'
_symmetry_space_group_name_Hall     '-P 2ybc'
loop_
    _symmetry_equiv_pos_as_xyz
    'x, y, z'
    '-x, y+1/2, -z+1/2'
    '-x, -y, -z'
    'x, -y-1/2, z-1/2'
_cell_length_a     11.1346(5)
_cell_length_b     5.2082(2)
_cell_length_c     15.9958(7)
_cell_angle_alpha     90.00
_cell_angle_beta     93.154(2)
_cell_angle_gamma     90.00
_cell_volume     926.21(7)
_cell_formula_units_Z     2
_cell_measurement_reflns_used     1409
_cell_measurement_theta_min     2.55
_cell_measurement_theta_max     25.21
_cell_measurement_temperature     200(2)
_exptl_crystal_description     'rod'
_exptl_crystal_colour     'colourless'
_exptl_crystal_size_max     0.207
_exptl_crystal_size_mid     0.093
_exptl_crystal_size_min     0.074
_exptl_crystal_density_diffrn     1.149
_exptl_crystal_density_meas     ?
_exptl_crystal_density_method     'not measured'
_exptl_crystal_F_000     348
_exptl_absorpt_coefficient_mu     0.067
_exptl_absorpt_correction_type     none
_exptl_absorpt_process_details     ?
_exptl_absorpt_correction_T_min     ?
_exptl_absorpt_correction_T_max     ?
_exptl_special_details     ?
_diffrn_ambient_temperature     200(2)
_diffrn_radiation_type     MoK\a
_diffrn_radiation_wavelength     0.71073
_diffrn_radiation_source     'fine-focus sealed tube'
_diffrn_radiation_monochromator     graphite
_diffrn_measurement_device_type     'Bruker APEXII CCD'
_diffrn_measurement_device     ?
_diffrn_measurement_method     '\f and \w'
_diffrn_reflns_number     8541
_diffrn_reflns_av_R_equivalents     0.0660
_diffrn_reflns_av_sigmaI/netI     0.0809
_diffrn_reflns_theta_min     1.83
_diffrn_reflns_theta_max     28.31
_diffrn_reflns_theta_full     28.31
_diffrn_measured_fraction_theta_max     1.000
_diffrn_measured_fraction_theta_full     1.000
_diffrn_reflns_limit_h_min     -14
_diffrn_reflns_limit_h_max     14
_diffrn_reflns_limit_k_min     -6
_diffrn_reflns_limit_k_max     6
_diffrn_reflns_limit_l_min     -21
_diffrn_reflns_limit_l_max     21
_refine_special_details
;
;
_reflns_number_total     2298
_reflns_number_gt     1205
_reflns_threshold_expression     I>2\s(I)
_refine_ls_structure_factor_coef     Fsqd
_refine_ls_matrix_type     full
_refine_ls_R_factor_all     0.1138
_refine_ls_R_factor_gt     0.0473
_refine_ls_wR_factor_gt     0.0976
_refine_ls_wR_factor_ref     0.1127
_refine_ls_goodness_of_fit_ref     0.892
_refine_ls_restrained_S_all     0.892
_refine_ls_number_reflns     2298
_refine_ls_number_parameters     112
_refine_ls_number_restraints     0
_refine_ls_hydrogen_treatment     constr
_refine_ls_weighting_scheme     calc
_refine_ls_weighting_details
                 'calc w=1/[\s^2^(Fo^2^)+(0.0511P)^2^] where P=(Fo^2^+2Fc^2^)/3'
_atom_sites_solution_hydrogens     geom
_atom_sites_solution_primary     direct
_atom_sites_solution_secondary     difmap
_refine_ls_shift/su_max     0.000
_refine_ls_shift/su_mean     0.000
_refine_diff_density_max     0.209
_refine_diff_density_min     -0.184
_refine_ls_extinction_method     none
_refine_ls_extinction_coef     ?
_refine_ls_abs_structure_Flack     ?
loop_
    _atom_type_symbol
    _atom_type_description
    _atom_type_scat_dispersion_real
    _atom_type_scat_dispersion_imag
    _atom_type_scat_source
    'C' 'C' 0.0033 0.0016
                         'International Tables Vol C Tables 4.2.6.8 and 6.1.1.4'
    'H' 'H' 0.0000 0.0000
                         'International Tables Vol C Tables 4.2.6.8 and 6.1.1.4'
    'N' 'N' 0.0061 0.0033
                         'International Tables Vol C Tables 4.2.6.8 and 6.1.1.4'
_computing_data_collection     'APEX2 (Bruker, 2010)'
_computing_cell_refinement     'SAINT (Bruker, 2010)'
_computing_data_reduction     'SAINT (Bruker, 2010)'
_computing_structure_solution     'SHELXS97 (Sheldrick, 2008)'
_computing_structure_refinement     'SHELXL97 (Sheldrick, 2008)'
_computing_molecular_graphics
             'ORTEP-3 (Farrugia, 1997) and Mercury (Macrae <i>et al.</i>, 2008)'
_computing_publication_material
                            'SHELXL97 (Sheldrick, 2008) and PLATON (Spek, 2009)'
loop_
    _atom_site_type_symbol
    _atom_site_label
    _atom_site_fract_x
    _atom_site_fract_y
    _atom_site_fract_z
    _atom_site_U_iso_or_equiv
    _atom_site_adp_type
    _atom_site_calc_flag
    _atom_site_refinement_flags
    _atom_site_occupancy
    _atom_site_symmetry_multiplicity
    _atom_site_disorder_assembly
    _atom_site_disorder_group
    N N1 0.37236(13) 0.1259(3) 0.05808(8) 0.0384(4) Uani d . 1 1 . .
    C C1 0.34978(14) 0.0574(3) 0.13110(10) 0.0315(4) Uani d . 1 1 . .
    H H1 0.3771 -0.1078 0.1486 0.038 Uiso calc R 1 1 . .
    C C2 0.43958(14) -0.0558(3) 0.00940(10) 0.0400(5) Uani d . 1 1 . .
    H H2A 0.3934 -0.0954 -0.0437 0.048 Uiso calc R 1 1 . .
    H H2B 0.4514 -0.2177 0.0412 0.048 Uiso calc R 1 1 . .
    C C11 0.28497(13) 0.2094(3) 0.19186(9) 0.0275(4) Uani d . 1 1 . .
    C C12 0.20161(14) 0.4033(3) 0.16864(9) 0.0297(4) Uani d . 1 1 . .
    C C13 0.14202(14) 0.5283(3) 0.23055(9) 0.0340(4) Uani d . 1 1 . .
    H H13 0.0859 0.6593 0.2147 0.041 Uiso calc R 1 1 . .
    C C14 0.16123(14) 0.4694(3) 0.31499(10) 0.0322(4) Uani d . 1 1 . .
    C C15 0.24383(14) 0.2802(3) 0.33654(9) 0.0320(4) Uani d . 1 1 . .
    H H15 0.2584 0.2385 0.3940 0.038 Uiso calc R 1 1 . .
    C C16 0.30645(14) 0.1486(3) 0.27741(9) 0.0290(4) Uani d . 1 1 . .
    C C17 0.17222(15) 0.4778(3) 0.07837(10) 0.0398(5) Uani d . 1 1 . .
    H H17A 0.1050 0.5996 0.0756 0.060 Uiso calc R 1 1 . .
    H H17B 0.1498 0.3240 0.0458 0.060 Uiso calc R 1 1 . .
    H H17C 0.2428 0.5579 0.0552 0.060 Uiso calc R 1 1 . .
    C C18 0.09542(17) 0.6100(3) 0.38071(11) 0.0487(5) Uani d . 1 1 . .
    H H18A 0.1299 0.5635 0.4364 0.073 Uiso calc R 1 1 . .
    H H18B 0.0101 0.5625 0.3762 0.073 Uiso calc R 1 1 . .
    H H18C 0.1034 0.7955 0.3723 0.073 Uiso calc R 1 1 . .
    C C19 0.39721(15) -0.0503(3) 0.30684(10) 0.0394(4) Uani d . 1 1 . .
    H H19A 0.4074 -0.0454 0.3681 0.059 Uiso calc R 1 1 . .
    H H19B 0.4744 -0.0142 0.2827 0.059 Uiso calc R 1 1 . .
    H H19C 0.3689 -0.2209 0.2889 0.059 Uiso calc R 1 1 . .
loop_
    _atom_site_aniso_label
    _atom_site_aniso_U_11
    _atom_site_aniso_U_22
    _atom_site_aniso_U_33
    _atom_site_aniso_U_12
    _atom_site_aniso_U_13
    _atom_site_aniso_U_23
    N1 0.0414(8) 0.0446(9) 0.0303(8) 0.0052(7) 0.0114(6) -0.0025(7)
    C1 0.0324(9) 0.0305(9) 0.0319(9) -0.0017(7) 0.0039(7) -0.0024(7)
    C2 0.0443(11) 0.0457(11) 0.0308(9) 0.0052(9) 0.0099(8) -0.0067(8)
    C11 0.0271(8) 0.0303(9) 0.0255(8) -0.0059(7) 0.0049(7) -0.0009(7)
    C12 0.0297(9) 0.0327(9) 0.0267(9) -0.0040(7) 0.0023(7) 0.0001(7)
    C13 0.0332(9) 0.0365(10) 0.0321(9) 0.0045(8) 0.0014(7) -0.0005(8)
    C14 0.0330(9) 0.0355(10) 0.0286(9) -0.0016(8) 0.0058(7) -0.0048(7)
    C15 0.0372(10) 0.0367(10) 0.0224(8) -0.0068(8) 0.0035(7) 0.0017(7)
    C16 0.0309(9) 0.0283(9) 0.0281(9) -0.0051(7) 0.0037(7) 0.0022(7)
    C17 0.0418(10) 0.0490(11) 0.0288(9) 0.0045(9) 0.0028(8) 0.0044(8)
    C18 0.0547(12) 0.0546(13) 0.0377(11) 0.0095(10) 0.0118(9) -0.0082(9)
    C19 0.0425(10) 0.0408(10) 0.0349(10) 0.0029(9) 0.0024(8) 0.0065(8)
_geom_special_details
;
;
loop_
    _geom_bond_atom_site_label_1
    _geom_bond_atom_site_label_2
    _geom_bond_site_symmetry_2
    _geom_bond_distance
    _geom_bond_publ_flag
    N1 C1 . 1.2597(19) ?
    N1 C2 . 1.458(2) ?
    C1 C11 . 1.473(2) ?
    C1 H1 . 0.9500 ?
    C2 C2 3_655 1.511(3) ?
    C2 H2A . 0.9900 ?
    C2 H2B . 0.9900 ?
    C11 C12 . 1.408(2) ?
    C11 C16 . 1.412(2) ?
    C12 C13 . 1.385(2) ?
    C12 C17 . 1.513(2) ?
    C13 C14 . 1.390(2) ?
    C13 H13 . 0.9500 ?
    C14 C15 . 1.379(2) ?
    C14 C18 . 1.504(2) ?
    C15 C16 . 1.387(2) ?
    C15 H15 . 0.9500 ?
    C16 C19 . 1.505(2) ?
    C17 H17A . 0.9800 ?
    C17 H17B . 0.9800 ?
    C17 H17C . 0.9800 ?
    C18 H18A . 0.9800 ?
    C18 H18B . 0.9800 ?
    C18 H18C . 0.9800 ?
    C19 H19A . 0.9800 ?
    C19 H19B . 0.9800 ?
    C19 H19C . 0.9800 ?
loop_
    _geom_angle_atom_site_label_1
    _geom_angle_atom_site_label_2
    _geom_angle_atom_site_label_3
    _geom_angle_site_symmetry_1
    _geom_angle_site_symmetry_3
    _geom_angle
    _geom_angle_publ_flag
    C1 N1 C2 . . 116.49(14) ?
    N1 C1 C11 . . 126.14(15) ?
    N1 C1 H1 . . 116.9 ?
    C11 C1 H1 . . 116.9 ?
    N1 C2 C2 . 3_655 110.22(17) ?
    N1 C2 H2A . . 109.6 ?
    C2 C2 H2A 3_655 . 109.6 ?
    N1 C2 H2B . . 109.6 ?
    C2 C2 H2B 3_655 . 109.6 ?
    H2A C2 H2B . . 108.1 ?
    C12 C11 C16 . . 119.39(14) ?
    C12 C11 C1 . . 123.46(14) ?
    C16 C11 C1 . . 117.12(14) ?
    C13 C12 C11 . . 118.92(14) ?
    C13 C12 C17 . . 118.36(15) ?
    C11 C12 C17 . . 122.71(14) ?
    C12 C13 C14 . . 122.47(16) ?
    C12 C13 H13 . . 118.8 ?
    C14 C13 H13 . . 118.8 ?
    C15 C14 C13 . . 117.75(14) ?
    C15 C14 C18 . . 121.14(15) ?
    C13 C14 C18 . . 121.11(16) ?
    C14 C15 C16 . . 122.43(15) ?
    C14 C15 H15 . . 118.8 ?
    C16 C15 H15 . . 118.8 ?
    C15 C16 C11 . . 119.02(15) ?
    C15 C16 C19 . . 118.77(15) ?
    C11 C16 C19 . . 122.19(14) ?
    C12 C17 H17A . . 109.5 ?
    C12 C17 H17B . . 109.5 ?
    H17A C17 H17B . . 109.5 ?
    C12 C17 H17C . . 109.5 ?
    H17A C17 H17C . . 109.5 ?
    H17B C17 H17C . . 109.5 ?
    C14 C18 H18A . . 109.5 ?
    C14 C18 H18B . . 109.5 ?
    H18A C18 H18B . . 109.5 ?
    C14 C18 H18C . . 109.5 ?
    H18A C18 H18C . . 109.5 ?
    H18B C18 H18C . . 109.5 ?
    C16 C19 H19A . . 109.5 ?
    C16 C19 H19B . . 109.5 ?
    H19A C19 H19B . . 109.5 ?
    C16 C19 H19C . . 109.5 ?
    H19A C19 H19C . . 109.5 ?
    H19B C19 H19C . . 109.5 ?
loop_
    _geom_torsion_atom_site_label_1
    _geom_torsion_atom_site_label_2
    _geom_torsion_atom_site_label_3
    _geom_torsion_atom_site_label_4
    _geom_torsion_site_symmetry_1
    _geom_torsion_site_symmetry_2
    _geom_torsion_site_symmetry_3
    _geom_torsion_site_symmetry_4
    _geom_torsion
    _geom_torsion_publ_flag
    C2 N1 C1 C11 . . . . 179.13(14) ?
    C1 N1 C2 C2 . . . 3_655 -115.7(2) ?
    N1 C1 C11 C12 . . . . 25.0(2) ?
    N1 C1 C11 C16 . . . . -156.94(15) ?
    C16 C11 C12 C13 . . . . -0.5(2) ?
    C1 C11 C12 C13 . . . . 177.53(15) ?
    C16 C11 C12 C17 . . . . -179.17(14) ?
    C1 C11 C12 C17 . . . . -1.2(2) ?
    C11 C12 C13 C14 . . . . -0.1(2) ?
    C17 C12 C13 C14 . . . . 178.66(14) ?
    C12 C13 C14 C15 . . . . 0.5(2) ?
    C12 C13 C14 C18 . . . . 179.66(16) ?
    C13 C14 C15 C16 . . . . -0.4(2) ?
    C18 C14 C15 C16 . . . . -179.55(16) ?
    C14 C15 C16 C11 . . . . -0.1(2) ?
    C14 C15 C16 C19 . . . . 178.47(15) ?
    C12 C11 C16 C15 . . . . 0.6(2) ?
    C1 C11 C16 C15 . . . . -177.54(14) ?
    C12 C11 C16 C19 . . . . -177.96(14) ?
    C1 C11 C16 C19 . . . . 3.9(2) ?
data_global
_journal_date_recd_electronic     2011-07-12
_journal_date_accepted     2011-07-20
_journal_name_full     'Acta Crystallographica, Section E'
_journal_year     2011
_journal_volume     67
_journal_issue      8
_journal_page_first     o2175
_journal_page_last     o2175
_journal_paper_category     QO
_journal_coeditor_code     ZS2130
_publ_contact_author_name     'Dr Richard Betz'
_publ_contact_author_address
;
Department of Chemistry
Nelson Mandela Metropolitan University
Summerstrand Campus (South)
University Way
Summerstrand
PO Box 77000
Port Elizabeth
6031
South Africa
;
_publ_contact_author_email     'richard.betz@webmail.co.za'
_publ_contact_author_fax     '+27-41-504-4236'
_publ_contact_author_phone     '+27-41-504-4285'
_publ_section_title
;
<i>N</i>,<i>N</i>'-Bis[(<i>E</i>)-2,4,6-trimethylbenzylidene]ethane-1,2-diamine
;
loop_
    _publ_author_name
    _publ_author_address
    'Yumata, Nonzaliseko'
;
Nelson Mandela Metropolitan University
Summerstrand Campus
Department of Chemistry
University Way
Summerstrand
PO Box 77000
Port Elizabeth 6031
South Africa
;
    'Gerber, Thomas'
;
Nelson Mandela Metropolitan University
Summerstrand Campus
Department of Chemistry
University Way
Summerstrand
PO Box 77000
Port Elizabeth 6031
South Africa
;
    'Hosten, Eric'
;
Nelson Mandela Metropolitan University
Summerstrand Campus
Department of Chemistry
University Way
Summerstrand
PO Box 77000
Port Elizabeth 6031
South Africa
;
    'Betz, Richard'
;
Nelson Mandela Metropolitan University
Summerstrand Campus
Department of Chemistry
University Way
Summerstrand
PO Box 77000
Port Elizabeth 6031
South Africa
;
