# Supplementary material for: N,N′-Bis[(E)-2,4,6-trimethyl­benzyl­idene]ethane-1,2-diamine
Source: Acta Crystallogr Sect E Struct Rep Online. 2011 Jul 30;67(Pt 8):o2175. doi: 10.1107/S1600536811029424 (PMC3213609; doi:10.1107/S1600536811029424)
Supplement: Supplementary file 3 [file e-67-o2175-Isup3.hkl]

# 
# h,k,l, Fc-squared, Fo-squared, sigma(Fo-squared) and status flag 
# 
data_I
_shelx_title ' ba265_s in P2(1)/c' 
_shelx_refln_list_code          4 
_shelx_F_calc_maximum      123.51 
_exptl_crystal_F_000       348.00 
_reflns_d_resolution_high  0.7492 
 
loop_ 
 _symmetry_equiv_pos_as_xyz 
 'x, y, z' 
 '-x, y+1/2, -z+1/2' 
 '-x, -y, -z' 
 'x, -y-1/2, z-1/2' 
 
_cell_length_a    11.1346 
_cell_length_b     5.2082 
_cell_length_c    15.9958 
_cell_angle_alpha  90.000 
_cell_angle_beta   93.154 
_cell_angle_gamma  90.000 
 
_shelx_F_squared_multiplier     1.000 
 
loop_ 
 _refln_index_h 
 _refln_index_k 
 _refln_index_l 
 _refln_F_squared_calc 
 _refln_F_squared_meas 
 _refln_F_squared_sigma 
 _refln_observed_status 
   1   0   0      480.16      411.10    227.59 o 
   2   0   0     4822.95     4504.68     63.08 o 
   3   0   0      219.63      189.81      4.93 o 
   4   0   0     2940.97     2783.89     27.79 o 
   5   0   0      179.72      192.14      6.34 o 
   6   0   0       16.87       22.85      4.13 o 
   7   0   0       81.58       76.52      5.13 o 
   8   0   0        3.23        2.71      5.29 o 
   9   0   0       74.50       84.26      8.42 o 
  10   0   0        1.68       -0.74      7.58 o 
  11   0   0       39.54       33.79      8.67 o 
  12   0   0        1.91        6.02     10.22 o 
  13   0   0       18.46       17.49      9.25 o 
  14   0   0        8.49        6.78     10.39 o 
   1   1   0     3956.43     3652.70    185.39 o 
   2   1   0      695.28      687.89      7.64 o 
   3   1   0     3530.48     3451.31     28.11 o 
   4   1   0      151.77      189.14      3.65 o 
   5   1   0        2.96        2.90      2.74 o 
   6   1   0       17.10       11.38      3.64 o 
   7   1   0       22.11       15.00      4.14 o 
   8   1   0       24.29       27.57      4.88 o 
   9   1   0        5.61       -0.03      5.15 o 
  10   1   0       21.17       19.59      4.84 o 
  11   1   0        9.27       11.32      5.17 o 
  12   1   0        0.12       -2.41      6.15 o 
  13   1   0       12.69       10.42      6.65 o 
  14   1   0        2.66       -2.91      8.10 o 
   0   2   0     2149.43     1987.27     36.50 o 
   1   2   0        6.59        6.08      1.16 o 
   2   2   0      269.81      278.09      3.27 o 
   3   2   0     1002.40     1070.09     11.43 o 
   4   2   0     1683.16     1674.61     19.07 o 
   5   2   0      551.69      541.57      5.66 o 
   6   2   0      428.32      387.24      4.87 o 
   7   2   0        7.66        4.28      3.82 o 
   8   2   0       28.63       30.99      4.39 o 
   9   2   0        4.65        2.67      4.28 o 
  10   2   0       40.51       33.24      4.75 o 
  11   2   0        0.27       -3.72      6.42 o 
  12   2   0       18.25       16.76      6.44 o 
  13   2   0        0.16       -6.47      6.54 o 
  14   2   0        0.82        5.20      8.58 o 
   1   3   0        3.46       -0.23      2.09 o 
   2   3   0        2.75        0.87      2.19 o 
   3   3   0       43.04       37.00      2.81 o 
   4   3   0        2.74        0.39      2.95 o 
   5   3   0      538.59      529.50      9.93 o 
   6   3   0      261.46      264.28      6.34 o 
   7   3   0      271.38      249.48      8.77 o 
   8   3   0       63.45       59.04      5.22 o 
   9   3   0        0.01        1.41      5.01 o 
  10   3   0        4.81        8.23      5.43 o 
  11   3   0        0.88       -3.38      6.68 o 
  12   3   0        5.52        5.18      7.28 o 
  13   3   0        2.02        4.93      7.06 o 
   0   4   0        8.02       11.78      4.79 o 
   1   4   0       14.90       10.27      2.71 o 
   2   4   0       17.85       14.75      3.08 o 
   3   4   0      160.34      150.75      5.98 o 
   4   4   0       17.35       11.41      3.87 o 
   5   4   0        3.39        9.80      4.48 o 
   6   4   0        3.40        8.01      4.64 o 
   7   4   0      124.64      122.44      8.41 o 
   8   4   0       10.38       16.06      6.85 o 
   9   4   0       35.80       40.96     11.92 o 
  10   4   0       87.77       75.20      7.43 o 
  11   4   0        0.16        1.34      7.28 o 
  12   4   0       23.86       20.03      7.86 o 
   1   5   0        0.04       -4.11      5.82 o 
   2   5   0       79.91       82.70      6.55 o 
   3   5   0       56.55       68.52      6.45 o 
   4   5   0        0.75        3.02      6.10 o 
   5   5   0        4.79        9.28      6.23 o 
   6   5   0        9.14       13.55      9.20 o 
   7   5   0        1.55        8.11      6.93 o 
   8   5   0        9.56       21.25      7.69 o 
   9   5   0       16.28       22.75      8.03 o 
  10   5   0       11.36        4.03      8.45 o 
   0   6   0        3.99        8.61      8.92 o 
   1   6   0        3.98        7.43      6.28 o 
   2   6   0        0.20        4.88      6.27 o 
   3   6   0        0.72        0.26      6.47 o 
   4   6   0        1.48        2.92      6.82 o 
   5   6   0       13.37       21.07      6.99 o 
   6   6   0       14.13       24.17      7.51 o 
   7   6   0       24.29       13.67     13.03 o 
 -14   1   1        4.54        4.88      8.13 o 
 -13   1   1        0.18       -1.61      6.55 o 
 -12   1   1        0.12       -5.70      6.15 o 
 -11   1   1      111.30      108.22      6.61 o 
 -10   1   1       51.52       53.22      5.04 o 
  -9   1   1       19.36       20.03      4.93 o 
  -8   1   1        5.31        6.66      4.28 o 
  -7   1   1      113.74      105.04      5.45 o 
  -6   1   1        1.01       -0.17      3.41 o 
  -5   1   1       12.19        8.38      2.47 o 
  -4   1   1      178.77      169.36      4.30 o 
  -3   1   1     1120.04     1070.22      6.51 o 
  -2   1   1     6209.51     5943.94     42.06 o 
  -1   1   1     2206.86     2105.37     21.99 o 
   0   1   1     1029.61      934.94     11.27 o 
   1   1   1       97.75       84.50      2.72 o 
   2   1   1    15253.72    14475.63    158.98 o 
   3   1   1      266.05      294.64      3.49 o 
   4   1   1     2077.12     2095.23     21.65 o 
   5   1   1      212.67      256.45      6.29 o 
   6   1   1      159.54      166.92      5.98 o 
   7   1   1       19.44       21.65      4.21 o 
   8   1   1       66.95       67.07      4.96 o 
   9   1   1       80.90       80.90      5.68 o 
  10   1   1       63.42       52.31      5.52 o 
  11   1   1        0.22       -0.90      5.09 o 
  12   1   1        1.25        0.52      5.39 o 
  13   1   1        0.00       -1.15      7.73 o 
  14   1   1       15.04       26.45      8.64 o 
 -14   2   1        3.03        5.04      8.47 o 
 -13   2   1        7.69       10.71      7.79 o 
 -12   2   1        0.05       -1.68      6.09 o 
 -11   2   1        2.42        1.27      4.58 o 
 -10   2   1       23.44       17.18      4.31 o 
  -9   2   1       72.70       71.51      4.85 o 
  -8   2   1        3.19        3.93      4.37 o 
  -7   2   1      132.65      132.27      5.88 o 
  -6   2   1       54.99       58.17      3.12 o 
  -5   2   1      270.33      265.13      4.73 o 
  -4   2   1      337.45      330.14      4.33 o 
  -3   2   1      790.04      794.42      9.34 o 
  -2   2   1      531.13      509.59      6.38 o 
  -1   2   1       14.02       14.01      1.38 o 
   0   2   1      238.92      237.05      2.86 o 
   1   2   1       24.39       23.39      1.62 o 
   2   2   1      622.38      685.64      9.49 o 
   3   2   1      576.68      594.92      6.01 o 
   4   2   1        2.30        3.63      1.50 o 
   5   2   1     1611.58     1635.47     15.97 o 
   6   2   1      213.51      211.08      4.98 o 
   7   2   1        2.08        2.92      3.69 o 
   8   2   1        1.92       -1.19      4.15 o 
   9   2   1      122.56      121.16      5.46 o 
  10   2   1       14.66       17.51      4.44 o 
  11   2   1        0.88       -1.40      6.82 o 
  12   2   1       10.77       19.35      6.40 o 
  13   2   1        0.85       -1.89      6.75 o 
  14   2   1        6.59        6.04      7.33 o 
 -13   3   1        4.81        1.57      7.12 o 
 -12   3   1       13.09       10.84      6.69 o 
 -11   3   1        4.98        5.68      6.72 o 
 -10   3   1        0.65        7.50      5.48 o 
  -9   3   1       38.77       40.55      5.46 o 
  -8   3   1      310.29      299.24      8.21 o 
  -7   3   1       77.89       73.01      4.81 o 
  -6   3   1      254.99      237.52      5.64 o 
  -5   3   1       74.42       74.07      3.35 o 
  -4   3   1        1.32       -0.14      2.10 o 
  -3   3   1       22.99       21.82      3.52 o 
  -2   3   1        4.84        1.55      1.26 o 
  -1   3   1      255.13      288.09      6.19 o 
   0   3   1       98.48      100.50      3.36 o 
   1   3   1      264.52      276.64      3.88 o 
   2   3   1      137.33      148.18      3.76 o 
   3   3   1       39.80       46.16      2.80 o 
   4   3   1       54.11       52.69      3.15 o 
   5   3   1      269.31      244.86      5.40 o 
   6   3   1      134.35      125.68      4.33 o 
   7   3   1      156.70       99.11     27.55 o 
   8   3   1       65.91       68.43      5.25 o 
   9   3   1       18.10       20.33      5.21 o 
  10   3   1       31.58       24.41      6.60 o 
  11   3   1        0.39       -0.29      6.68 o 
  12   3   1        9.10        9.13      7.31 o 
  13   3   1       15.83       15.42      7.23 o 
 -12   4   1       20.29       26.68      7.43 o 
 -11   4   1        0.40        1.76      7.21 o 
 -10   4   1       85.74       93.33      7.50 o 
  -9   4   1       18.81       20.25      5.47 o 
  -8   4   1       62.63       68.42      5.74 o 
  -7   4   1       41.80       42.00      5.25 o 
  -6   4   1       10.77       13.88      5.49 o 
  -5   4   1       42.56       45.35      4.81 o 
  -4   4   1       54.28       54.51      4.12 o 
  -3   4   1        0.24       -2.94      3.56 o 
  -2   4   1       69.94       69.35      3.36 o 
  -1   4   1       44.17       40.79      2.36 o 
   0   4   1       65.67       68.95      3.77 o 
   1   4   1        1.11       -2.62      2.84 o 
   2   4   1        1.17        2.36      3.22 o 
   3   4   1        1.04        5.30      3.40 o 
   4   4   1       13.31       14.08      3.70 o 
   5   4   1      111.01      109.79      6.78 o 
   6   4   1        7.80       11.92      5.02 o 
   7   4   1       51.68       57.96      6.20 o 
   8   4   1       45.11       43.38      6.26 o 
   9   4   1      121.02      116.67     11.13 o 
  10   4   1       85.25       84.75      7.37 o 
  11   4   1        2.31        0.42      6.98 o 
  12   4   1        4.18        5.09      7.86 o 
 -10   5   1        1.58       -1.48      8.58 o 
  -9   5   1       41.05       52.77      8.65 o 
  -8   5   1        2.94        4.28      7.59 o 
  -7   5   1        2.93        1.88      7.15 o 
  -6   5   1        3.09        3.98      6.68 o 
  -5   5   1       26.79       24.36      6.68 o 
  -4   5   1      103.13       93.17      7.06 o 
  -3   5   1       17.26       11.65      6.87 o 
  -2   5   1       26.48       26.75      7.05 o 
  -1   5   1        0.07        0.76      5.86 o 
   0   5   1        5.58        9.35      5.79 o 
   1   5   1        1.29        7.25      5.64 o 
   2   5   1        6.37        7.39      5.76 o 
   3   5   1        1.30       -0.44      5.63 o 
   4   5   1       11.95        5.80      5.80 o 
   5   5   1       28.37       30.21      6.34 o 
   6   5   1        0.03        0.78      6.20 o 
   7   5   1        0.46        1.45      6.59 o 
   8   5   1        0.05        4.21      7.24 o 
   9   5   1       48.34       46.11      8.55 o 
  10   5   1        6.59        8.85      8.30 o 
  -7   6   1        2.80        4.42      7.89 o 
  -6   6   1        3.77        7.80      7.53 o 
  -5   6   1        4.83        4.83      7.09 o 
  -4   6   1        1.57        7.51      6.76 o 
  -3   6   1       13.36       13.69      6.87 o 
  -2   6   1        5.51        9.80      6.69 o 
  -1   6   1        6.34       10.37      6.48 o 
   0   6   1        6.40       16.25      6.41 o 
   1   6   1       15.08       12.69      6.31 o 
   2   6   1        0.38        0.09      6.06 o 
   3   6   1        3.65        5.74      6.05 o 
   4   6   1       16.71       19.56     11.08 o 
   5   6   1        7.38        3.94     11.55 o 
   6   6   1        1.92       10.88     12.43 o 
   7   6   1        0.45        5.82     12.39 o 
 -14   0   2       45.18       44.80     10.60 o 
 -13   0   2      213.24      229.06     13.82 o 
 -12   0   2      113.47      120.80     10.26 o 
 -11   0   2      178.85      186.40     12.93 o 
 -10   0   2      177.42      168.40     13.23 o 
  -9   0   2      119.12      101.38      8.71 o 
  -8   0   2       19.77       23.85      7.06 o 
  -7   0   2       37.51       25.95      6.15 o 
  -6   0   2       44.54       30.33      5.44 o 
  -5   0   2       66.18       58.86      5.17 o 
  -4   0   2      183.94      199.51      6.93 o 
  -3   0   2      242.68      225.33      4.43 o 
  -2   0   2      733.59      709.84      5.11 o 
  -1   0   2       14.36       14.66      1.44 o 
   0   0   2     2788.75     2580.25     14.11 o 
   1   0   2     1772.20     1677.48     17.24 o 
   2   0   2     6118.78     5828.67     71.91 o 
   3   0   2       81.92       87.15      4.36 o 
   4   0   2        1.39        1.28      3.11 o 
   5   0   2     1679.36     1748.77     16.87 o 
   6   0   2      509.57      525.15     12.53 o 
   7   0   2      881.02      935.43     12.45 o 
   8   0   2       15.27       16.02      6.39 o 
   9   0   2       38.01       42.80      6.39 o 
  10   0   2        0.54       -3.48      5.87 o 
  11   0   2       35.01       31.61      7.72 o 
  12   0   2       54.68       51.40     12.17 o 
  13   0   2       30.17       35.98      9.85 o 
  14   0   2        7.30       14.90     10.21 o 
 -14   1   2       20.68       19.10      8.62 o 
 -13   1   2       25.69       23.91      6.74 o 
 -12   1   2       23.58       21.50      6.37 o 
 -11   1   2       68.58       64.76      6.22 o 
 -10   1   2      105.37      105.31      6.21 o 
  -9   1   2      114.33      117.55      5.56 o 
  -8   1   2        1.00        2.03      4.27 o 
  -7   1   2        6.34        6.62      3.82 o 
  -6   1   2      169.37      182.82      5.47 o 
  -5   1   2      370.98      390.12      6.28 o 
  -4   1   2      297.70      290.25      4.59 o 
  -3   1   2      395.27      388.48      3.76 o 
  -2   1   2       14.40       18.18      1.75 o 
  -1   1   2      731.02      721.43      6.86 o 
   0   1   2      938.93      904.93     10.65 o 
   1   1   2      761.98      746.64      7.35 o 
   2   1   2       81.10       56.95      5.39 o 
   3   1   2     1365.26     1432.06     15.57 o 
   4   1   2      962.17      962.43      8.00 o 
   5   1   2      267.57      225.64      3.94 o 
   6   1   2      429.22      481.36      8.88 o 
   7   1   2      143.84      152.06      5.33 o 
   8   1   2       12.30       15.54      3.92 o 
   9   1   2       18.98       15.08      4.30 o 
  10   1   2       21.89       15.25      4.22 o 
  11   1   2       21.64       20.82      5.81 o 
  12   1   2       33.11       28.42      5.67 o 
  13   1   2        3.06        1.98      6.61 o 
  14   1   2        6.10        9.42      8.85 o 
 -14   2   2        1.56        3.83      8.43 o 
 -13   2   2        1.68        8.39      7.81 o 
 -12   2   2        2.89        2.90      7.17 o 
 -11   2   2        1.12       -4.64      4.64 o 
 -10   2   2       21.81       18.84      4.43 o 
  -9   2   2       89.24       87.62      4.77 o 
  -8   2   2      306.94      307.76      7.60 o 
  -7   2   2        7.90        7.84      4.02 o 
  -6   2   2        2.44        5.81      3.58 o 
  -5   2   2      115.09      124.17      4.54 o 
  -4   2   2      332.21      336.83      5.29 o 
  -3   2   2        0.32        3.21      2.08 o 
  -2   2   2       23.00       15.64      1.84 o 
  -1   2   2       31.14       32.70      1.51 o 
   0   2   2       12.12       10.72      1.66 o 
   1   2   2      703.89      714.94      8.96 o 
   2   2   2      153.39      144.99      2.57 o 
   3   2   2      743.60      857.66      8.15 o 
   4   2   2      492.60      529.88      5.74 o 
   5   2   2       23.51       26.63      2.42 o 
   6   2   2      284.00      320.86      4.85 o 
   7   2   2        2.81        3.50      3.25 o 
   8   2   2       11.77        9.63      4.04 o 
   9   2   2        7.40       10.96      4.24 o 
  10   2   2        2.58       -1.22      6.16 o 
  11   2   2      113.94      112.63      8.01 o 
  12   2   2       14.17        8.36      7.28 o 
  13   2   2        8.10        1.50      7.02 o 
  14   2   2        0.52       -3.08      7.22 o 
 -13   3   2        5.05        3.96      8.13 o 
 -12   3   2       13.59       16.73      6.72 o 
 -11   3   2        1.02        2.64      6.03 o 
 -10   3   2       25.08       26.04      5.61 o 
  -9   3   2        2.56        6.96      5.33 o 
  -8   3   2        2.43       -0.47      4.13 o 
  -7   3   2       27.43       29.67      4.36 o 
  -6   3   2       33.00       30.00      4.09 o 
  -5   3   2      188.51      184.14      5.26 o 
  -4   3   2      151.11      159.33      4.65 o 
  -3   3   2       17.50       11.89      2.40 o 
  -2   3   2        0.49        1.86      2.09 o 
  -1   3   2       54.02       65.62      2.43 o 
   0   3   2      777.57      774.21     11.24 o 
   1   3   2        1.87        3.39      2.00 o 
   2   3   2       98.92      109.68      3.97 o 
   3   3   2        6.42        4.21      2.41 o 
   4   3   2        2.88        3.72      2.85 o 
   5   3   2       40.12       30.65      3.45 o 
   6   3   2        2.04        1.24      4.00 o 
   7   3   2      521.52      502.57      9.85 o 
   8   3   2      100.96       95.93      6.97 o 
   9   3   2      105.94       90.92      6.73 o 
  10   3   2       16.03       17.08      6.60 o 
  11   3   2       12.16       19.29      6.86 o 
  12   3   2        1.02       -4.75      7.22 o 
  13   3   2        2.97        2.36      7.92 o 
 -12   4   2        1.53       -1.52      8.18 o 
 -11   4   2        0.02        1.58      6.32 o 
 -10   4   2       21.52       31.58      9.50 o 
  -9   4   2        0.84        3.39      5.44 o 
  -8   4   2       81.82       93.00      6.02 o 
  -7   4   2        0.33        4.14      5.47 o 
  -6   4   2       43.58       44.96      5.00 o 
  -5   4   2        8.55       13.10      4.64 o 
  -4   4   2      204.09      197.72      7.06 o 
  -3   4   2       14.00       13.34      2.72 o 
  -2   4   2       20.28       10.34      4.56 o 
  -1   4   2       14.44       17.02      2.90 o 
   0   4   2       48.21       44.57      3.11 o 
   1   4   2       13.52       15.29      3.17 o 
   2   4   2       26.43       27.76      3.24 o 
   3   4   2        2.05       -1.10      3.26 o 
   4   4   2        0.02       -2.20      3.42 o 
   5   4   2        1.00        1.62      4.46 o 
   6   4   2      109.90       92.68      6.29 o 
   7   4   2       23.82       16.89      5.47 o 
   8   4   2      103.79       92.31      7.21 o 
   9   4   2       55.97       50.43      6.61 o 
  10   4   2       27.76       17.99      6.76 o 
  11   4   2        0.81        2.81      7.08 o 
 -10   5   2        0.37        1.51      8.76 o 
  -9   5   2        8.06       21.18     16.33 o 
  -8   5   2       25.53       50.07     20.08 o 
  -7   5   2        7.97       19.23     12.85 o 
  -6   5   2       22.13       36.39      9.94 o 
  -5   5   2       20.53       28.26      6.27 o 
  -4   5   2       38.52       42.61      6.83 o 
  -3   5   2       52.17       52.09      6.65 o 
  -2   5   2        1.15       -1.59      5.85 o 
  -1   5   2       32.34       34.90      6.12 o 
   0   5   2        6.93        2.22      5.75 o 
   1   5   2        7.95        6.51      5.31 o 
   2   5   2        0.10        0.30      5.11 o 
   3   5   2       24.33       23.98      5.40 o 
   4   5   2        2.08        4.38      6.24 o 
   5   5   2       16.81       17.73      8.65 o 
   6   5   2        0.59       -2.13      5.83 o 
   7   5   2        0.49        1.25      6.25 o 
   8   5   2        0.05       -4.00      6.90 o 
   9   5   2        6.07        7.53      7.61 o 
  10   5   2       12.87        9.05      8.34 o 
  -7   6   2       39.22       35.64      8.66 o 
  -6   6   2        5.77        7.06      7.84 o 
  -5   6   2       33.49       31.24      7.71 o 
  -4   6   2        2.69        1.72      7.04 o 
  -3   6   2        0.04        2.15      6.99 o 
  -2   6   2        1.47        0.28      6.74 o 
  -1   6   2        2.19        2.83      6.68 o 
   0   6   2        4.64        9.30      7.01 o 
   1   6   2        5.71        8.12      6.05 o 
   2   6   2        3.78        7.84      5.77 o 
   3   6   2        5.21        5.66     10.52 o 
   4   6   2        1.03        3.51     11.08 o 
   5   6   2        3.85        0.16     11.79 o 
   6   6   2        0.00       -1.95     12.51 o 
   7   6   2        0.70        8.96     13.39 o 
 -14   1   3        1.78        6.75      8.11 o 
 -13   1   3       45.94       46.87      6.84 o 
 -12   1   3       53.29       57.60      6.59 o 
 -11   1   3       72.11       79.23      6.57 o 
 -10   1   3      103.13      111.26      6.15 o 
  -9   1   3      338.12      343.59      9.44 o 
  -8   1   3       62.76       54.41      5.20 o 
  -7   1   3        0.66        2.01      3.90 o 
  -6   1   3       62.93       65.36      3.76 o 
  -5   1   3       13.64        9.25      3.06 o 
  -4   1   3        7.66        5.17      2.42 o 
  -3   1   3       19.36       20.07      2.10 o 
  -2   1   3        0.00        0.49      1.65 o 
  -1   1   3     1652.69     1563.17     10.06 o 
   0   1   3      373.57      328.91     22.06 o 
   1   1   3      952.17      920.51     11.99 o 
   2   1   3      863.95      817.86     40.23 o 
   3   1   3      211.18      189.94      2.64 o 
   4   1   3        5.08       10.70      2.22 o 
   5   1   3      952.15     1059.63      6.95 o 
   6   1   3      296.31      272.99      4.97 o 
   7   1   3       31.53       30.39      3.53 o 
   8   1   3        7.56        9.92      4.29 o 
   9   1   3      134.85      150.60      9.24 o 
  10   1   3       33.22       31.56      5.52 o 
  11   1   3        0.19       -1.35      5.69 o 
  12   1   3       50.37       47.07      5.74 o 
  13   1   3       35.72       28.16      6.94 o 
  14   1   3        1.09       -0.19      7.44 o 
 -14   2   3        0.13        7.73      8.47 o 
 -13   2   3        1.74        9.46      7.69 o 
 -12   2   3        0.01        4.83      7.35 o 
 -11   2   3        5.78        3.15      5.22 o 
 -10   2   3        0.34       -4.26      4.42 o 
  -9   2   3       52.17       49.41      4.56 o 
  -8   2   3      399.49      408.56      7.99 o 
  -7   2   3      260.27      254.32      6.66 o 
  -6   2   3      223.16      218.17      6.10 o 
  -5   2   3      186.24      197.76      5.36 o 
  -4   2   3      620.39      629.13      5.41 o 
  -3   2   3      232.44      206.04      3.88 o 
  -2   2   3        1.56        1.05      1.88 o 
  -1   2   3        5.14        5.42      1.79 o 
   0   2   3      156.73      141.90      3.83 o 
   1   2   3       53.32       56.35      3.07 o 
   2   2   3      545.06      594.63      8.15 o 
   3   2   3        0.55       -1.95      1.95 o 
   4   2   3      125.93      147.79      3.91 o 
   5   2   3       52.32       34.25      9.54 o 
   6   2   3        2.03        2.07      2.92 o 
   7   2   3      161.04      159.66      6.00 o 
   8   2   3        8.19        6.28      4.77 o 
   9   2   3       32.38       28.97      4.88 o 
  10   2   3        2.16       -1.49      6.38 o 
  11   2   3      160.34      144.32      9.24 o 
  12   2   3        0.61       -0.84      7.21 o 
  13   2   3       10.05       12.41      7.88 o 
 -13   3   3       11.94       19.51      8.50 o 
 -12   3   3       13.96        5.49      6.61 o 
 -11   3   3        0.34       -1.43      5.43 o 
 -10   3   3       41.28       44.70      5.59 o 
  -9   3   3        0.81        5.16      4.93 o 
  -8   3   3       19.29       11.16      4.32 o 
  -7   3   3       66.99       69.10      4.60 o 
  -6   3   3      748.75      742.34      8.10 o 
  -5   3   3       22.27       26.71      3.83 o 
  -4   3   3      288.79      271.20      5.29 o 
  -3   3   3       31.02       30.83      2.63 o 
  -2   3   3       58.95       65.98      2.66 o 
  -1   3   3       12.64       11.15      2.40 o 
   0   3   3        5.07       10.90      2.11 o 
   1   3   3      123.62      141.87      3.12 o 
   2   3   3        0.18       -0.64      4.36 o 
   3   3   3        6.22        7.75      2.20 o 
   4   3   3       15.75       12.92      2.78 o 
   5   3   3        0.24        1.35      3.29 o 
   6   3   3        1.04        1.63      3.98 o 
   7   3   3        7.36        8.30      5.49 o 
   8   3   3        1.96        6.20      5.62 o 
   9   3   3        2.05        4.64      6.01 o 
  10   3   3       14.36       22.18      6.70 o 
  11   3   3        2.21        3.29      6.85 o 
  12   3   3        2.56        4.71      7.47 o 
  13   3   3        4.73        3.20      7.94 o 
 -12   4   3        1.87       -1.46      8.02 o 
 -11   4   3       10.46       10.00      7.98 o 
 -10   4   3       17.17       26.71      5.80 o 
  -9   4   3        5.64       11.29      5.72 o 
  -8   4   3        3.61        3.19      5.50 o 
  -7   4   3        0.47       -1.01      5.02 o 
  -6   4   3        5.16       13.53      4.86 o 
  -5   4   3      158.71      153.44      7.26 o 
  -4   4   3       30.30       28.15      3.63 o 
  -3   4   3      650.18      636.89     10.17 o 
  -2   4   3      144.98      134.45      4.15 o 
  -1   4   3        9.37       13.80      3.10 o 
   0   4   3       73.79       69.75      3.69 o 
   1   4   3       33.98       34.70      3.14 o 
   2   4   3       35.14       34.26      6.57 o 
   3   4   3       24.18       19.01      3.54 o 
   4   4   3       24.73       26.43      3.21 o 
   5   4   3       21.71       12.99      4.49 o 
   6   4   3        0.41        3.96      4.87 o 
   7   4   3       26.73       24.81      5.45 o 
   8   4   3       12.30       13.90      7.74 o 
   9   4   3        4.27        0.38      6.17 o 
  10   4   3        3.92       -1.16      6.75 o 
  11   4   3       28.98       21.48      9.51 o 
 -10   5   3        3.46        3.47      7.41 o 
  -9   5   3        4.74       20.45     18.14 o 
  -8   5   3        0.04       18.51     16.38 o 
  -7   5   3        4.70        9.43      8.77 o 
  -6   5   3        7.93       16.91      9.43 o 
  -5   5   3       15.36       20.53      6.35 o 
  -4   5   3       22.03       21.94      6.19 o 
  -3   5   3       28.51       32.72      6.40 o 
  -2   5   3      240.67      242.01      9.44 o 
  -1   5   3        2.48       12.31      5.97 o 
   0   5   3       99.02       97.36      7.44 o 
   1   5   3        8.59       14.25      5.20 o 
   2   5   3       14.00       13.09      4.83 o 
   3   5   3        1.42       -4.82     10.12 o 
   4   5   3       30.34       29.24     10.64 o 
   5   5   3       14.59       16.61      5.25 o 
   6   5   3        8.60       10.23      5.67 o 
   7   5   3        1.48        4.98      6.28 o 
   8   5   3        4.77        3.13      6.75 o 
   9   5   3        1.82       -1.14     11.06 o 
  -7   6   3        3.75       -5.59      8.28 o 
  -6   6   3        0.03        1.14      7.95 o 
  -5   6   3        0.50        2.26      7.55 o 
  -4   6   3        0.03        7.17      7.14 o 
  -3   6   3       15.31       17.51      7.27 o 
  -2   6   3        6.15        3.76      6.76 o 
  -1   6   3      117.12      119.12      9.52 o 
   0   6   3        8.77       17.29      6.27 o 
   1   6   3      248.03      262.25      9.18 o 
   2   6   3        9.12       14.14     11.08 o 
   3   6   3       10.18        3.82     10.88 o 
   4   6   3        9.21       14.78     11.67 o 
   5   6   3        0.57       -1.47     12.11 o 
   6   6   3        1.34        0.48     12.79 o 
   7   6   3        1.31        4.82     13.59 o 
 -14   0   4      131.04      130.47     11.93 o 
 -13   0   4      226.78      247.51     14.75 o 
 -12   0   4      168.97      198.95     13.22 o 
 -11   0   4      248.32      244.25     12.94 o 
 -10   0   4       42.10       37.22      8.13 o 
  -9   0   4       20.06       31.67      8.06 o 
  -8   0   4        0.03        4.55      7.01 o 
  -7   0   4      551.31      577.02     11.92 o 
  -6   0   4      273.94      259.92      9.57 o 
  -5   0   4      494.76      573.89      9.91 o 
  -4   0   4      479.48      512.22      8.91 o 
  -3   0   4      355.52      353.27      5.76 o 
  -2   0   4       67.03       71.14      3.30 o 
  -1   0   4      141.32      134.12      4.84 o 
   0   0   4      159.61      135.11      4.57 o 
   1   0   4     5049.88     4739.26     71.25 o 
   2   0   4     1663.42     1647.12     25.04 o 
   3   0   4      875.01      850.85      7.71 o 
   4   0   4      527.52      521.58      6.78 o 
   5   0   4       55.39       57.24      4.47 o 
   6   0   4       76.05       81.17      4.24 o 
   7   0   4      705.90      774.64     15.17 o 
   8   0   4      215.20      218.83      9.72 o 
   9   0   4       87.83       99.70     12.77 o 
  10   0   4       19.57       19.42      7.28 o 
  11   0   4        0.00       -0.44      6.47 o 
  12   0   4        0.53       -4.97      6.74 o 
  13   0   4       13.39       24.15      9.74 o 
  14   0   4       34.61       30.08     14.90 o 
 -14   1   4       37.60       35.22      7.36 o 
 -13   1   4       24.75       26.16      6.70 o 
 -12   1   4       33.48       37.10      6.27 o 
 -11   1   4       74.27       70.05      6.29 o 
 -10   1   4       28.00       24.36      5.67 o 
  -9   1   4       73.92       66.88      5.81 o 
  -8   1   4       46.08       42.47      5.17 o 
  -7   1   4       42.12       43.37      4.72 o 
  -6   1   4      121.58      119.51      6.26 o 
  -5   1   4       86.20      103.27      5.62 o 
  -4   1   4      979.25     1105.40      7.47 o 
  -3   1   4       31.03       30.14      2.41 o 
  -2   1   4       82.71       87.58      3.06 o 
  -1   1   4       78.79       68.31      2.14 o 
   0   1   4      119.73      114.89      2.52 o 
   1   1   4        9.66        8.26      1.51 o 
   2   1   4       12.22        7.98      1.55 o 
   3   1   4      104.53       85.06      2.51 o 
   4   1   4       38.03       41.24      2.49 o 
   5   1   4        6.25        7.13      2.57 o 
   6   1   4       29.94       29.53      3.42 o 
   7   1   4       19.03       15.28      3.40 o 
   8   1   4       80.04       82.31      5.19 o 
   9   1   4       29.20       30.51      4.08 o 
  10   1   4       60.23       55.77      5.75 o 
  11   1   4        6.42        3.61      5.62 o 
  12   1   4        8.48       13.72      7.22 o 
  13   1   4       26.63       18.45      6.88 o 
  14   1   4        3.44       -4.55      7.38 o 
 -14   2   4        2.36        7.23      8.29 o 
 -13   2   4       14.87       20.55      7.93 o 
 -12   2   4        0.87       -4.60      7.02 o 
 -11   2   4       21.00       20.78      5.40 o 
 -10   2   4      206.07      193.17      7.71 o 
  -9   2   4        9.39        8.52      4.77 o 
  -8   2   4      346.27      364.09      7.33 o 
  -7   2   4      273.74      283.13      6.54 o 
  -6   2   4      184.27      196.21      5.86 o 
  -5   2   4       48.50       49.49      3.32 o 
  -4   2   4        5.71        4.51      2.73 o 
  -3   2   4      102.97      110.12      3.63 o 
  -2   2   4       13.55       15.56      1.96 o 
  -1   2   4      155.79      179.05     13.81 o 
   0   2   4        8.19        8.57      1.83 o 
   1   2   4      161.98      155.78      7.14 o 
   2   2   4       21.75       18.08      1.68 o 
   3   2   4      421.08      412.82      3.78 o 
   4   2   4      159.42      186.15      4.07 o 
   5   2   4       32.35       39.29      2.47 o 
   6   2   4       37.00       26.17      3.12 o 
   7   2   4       13.24       13.37      3.51 o 
   8   2   4       80.41       69.26      4.94 o 
   9   2   4       51.12       40.10      6.39 o 
  10   2   4       18.44       14.47      6.59 o 
  11   2   4       21.81       19.24      7.12 o 
  12   2   4        2.84        6.68      7.36 o 
  13   2   4        0.71       -3.28      8.02 o 
 -13   3   4        4.37       10.55      8.07 o 
 -12   3   4        4.14        8.58      9.70 o 
 -11   3   4        1.86        0.04      6.19 o 
 -10   3   4        2.12       -2.15      5.13 o 
  -9   3   4       28.66       31.31      4.50 o 
  -8   3   4        1.72        2.97      4.08 o 
  -7   3   4      231.99      230.15      7.13 o 
  -6   3   4      127.17      138.73      6.59 o 
  -5   3   4      277.99      265.44      6.37 o 
  -4   3   4      398.33      393.11      6.04 o 
  -3   3   4       84.30       94.19      3.86 o 
  -2   3   4       58.41       56.33      2.99 o 
  -1   3   4       50.20       45.22      2.89 o 
   0   3   4       20.54       20.79      2.40 o 
   1   3   4       10.53       13.74      4.24 o 
   2   3   4       28.32       30.76      4.40 o 
   3   3   4        0.14       -1.47      4.76 o 
   4   3   4        1.94        2.18      2.68 o 
   5   3   4        9.22        7.57      3.30 o 
   6   3   4       55.20       48.31      4.24 o 
   7   3   4        0.04       -2.22      5.32 o 
   8   3   4        0.09        1.00      5.61 o 
   9   3   4       74.75       57.69      6.75 o 
  10   3   4       13.54       20.64      6.68 o 
  11   3   4       31.09       27.33      7.19 o 
  12   3   4       10.48       11.55      7.90 o 
 -11   4   4        8.52        7.12      7.73 o 
 -10   4   4        0.84        7.97      6.29 o 
  -9   4   4        0.08        5.50      5.08 o 
  -8   4   4        0.95       -0.40      5.34 o 
  -7   4   4        7.54       12.58      5.09 o 
  -6   4   4        5.48        3.53      4.74 o 
  -5   4   4        1.55        2.01      4.54 o 
  -4   4   4      311.75      303.12      6.69 o 
  -3   4   4      113.97       95.67     10.72 o 
  -2   4   4      327.50      308.82      6.26 o 
  -1   4   4       67.40       62.76      3.72 o 
   0   4   4        1.81        2.94      3.04 o 
   1   4   4        6.28        4.07      2.79 o 
   2   4   4       46.57       41.18      6.73 o 
   3   4   4       17.33       13.92      6.88 o 
   4   4   4       63.12       48.70      7.28 o 
   5   4   4        5.85        8.20      4.09 o 
   6   4   4       38.69       30.94      4.89 o 
   7   4   4        7.15        8.13      5.30 o 
   8   4   4        4.69        4.37      5.72 o 
   9   4   4       11.39       15.87      6.22 o 
  10   4   4        0.00       -3.51      6.64 o 
  11   4   4       13.87       16.61      7.51 o 
 -10   5   4       13.28       14.93      7.88 o 
  -9   5   4        2.11       16.50     10.49 o 
  -8   5   4        0.20        5.68      7.18 o 
  -7   5   4       16.38       16.82     10.68 o 
  -6   5   4        0.17        4.73      6.30 o 
  -5   5   4       13.00       26.42      6.40 o 
  -4   5   4        4.98        9.54      6.02 o 
  -3   5   4       55.98       55.37      6.28 o 
  -2   5   4       35.82       37.92      5.83 o 
  -1   5   4      427.44      451.92     10.18 o 
   0   5   4       14.35       19.24      5.48 o 
   1   5   4        5.85        9.18      4.86 o 
   2   5   4        4.97        8.45      9.60 o 
   3   5   4      162.37      164.98     15.70 o 
   4   5   4        1.90        5.30     11.20 o 
   5   5   4       12.42        4.70     11.67 o 
   6   5   4       43.77       50.88     12.95 o 
   7   5   4        0.84       -0.08     11.79 o 
   8   5   4        0.19       -3.47     12.47 o 
   9   5   4        1.66        1.51     13.98 o 
  -7   6   4        4.99       23.86     19.99 o 
  -6   6   4        5.63        5.17      8.27 o 
  -5   6   4       18.02       17.10      8.07 o 
  -4   6   4        5.19        2.09      7.61 o 
  -3   6   4        0.04       -5.36      7.05 o 
  -2   6   4        1.10        3.49      6.85 o 
  -1   6   4       21.18       16.82      6.64 o 
   0   6   4       26.88       24.66      6.20 o 
   1   6   4        7.37        8.61     10.56 o 
   2   6   4       29.44       33.67     11.35 o 
   3   6   4       14.00       14.78     11.55 o 
   4   6   4        0.33        0.92     11.87 o 
   5   6   4        0.46        0.44     12.55 o 
   6   6   4        0.48       -7.01     12.99 o 
 -14   1   5        8.84        6.04      7.37 o 
 -13   1   5        0.08       -1.81      6.63 o 
 -12   1   5       24.20       22.87      6.39 o 
 -11   1   5      113.64      120.91      7.25 o 
 -10   1   5      120.80      121.58      6.48 o 
  -9   1   5      121.05      125.44      6.72 o 
  -8   1   5      251.56      245.67      8.20 o 
  -7   1   5      193.90      205.01      7.37 o 
  -6   1   5      111.78      116.29      6.33 o 
  -5   1   5      323.01      331.43      6.28 o 
  -4   1   5      204.01      200.25      5.77 o 
  -3   1   5     1004.25     1115.86      6.42 o 
  -2   1   5       58.65       59.30      2.76 o 
  -1   1   5        8.94       10.29      1.92 o 
   0   1   5      210.96      215.84      3.15 o 
   1   1   5       12.65       10.99      1.73 o 
   2   1   5       14.33       11.58      1.77 o 
   3   1   5      322.39      309.95      6.04 o 
   4   1   5      174.72      182.05      4.09 o 
   5   1   5       64.67       54.77      2.95 o 
   6   1   5        0.01        2.49      3.40 o 
   7   1   5      125.25      142.75      6.08 o 
   8   1   5       13.08       14.58      3.93 o 
   9   1   5       12.35       14.91      3.85 o 
  10   1   5       44.12       40.99      5.65 o 
  11   1   5        0.26       -2.78      5.68 o 
  12   1   5       10.49        5.80      7.33 o 
  13   1   5        1.09        1.93      7.64 o 
  14   1   5        9.32        6.44      7.71 o 
 -13   2   5        0.00        0.50      7.92 o 
 -12   2   5       11.64        4.32      7.85 o 
 -11   2   5        5.30        3.37      5.38 o 
 -10   2   5       74.94       74.37      5.70 o 
  -9   2   5       30.91       31.45      4.98 o 
  -8   2   5       13.63       15.39      4.94 o 
  -7   2   5       34.49       33.70      4.84 o 
  -6   2   5       25.66       28.28      4.27 o 
  -5   2   5      145.07      162.10      9.86 o 
  -4   2   5       34.00       31.86      3.52 o 
  -3   2   5       10.23        7.09      2.65 o 
  -2   2   5     1160.10     1287.67      8.73 o 
  -1   2   5       54.05       46.29      5.99 o 
   0   2   5      604.48      604.51      9.93 o 
   1   2   5       39.36       45.28      2.74 o 
   2   2   5        3.98        2.15      2.05 o 
   3   2   5       48.31       49.23      2.65 o 
   4   2   5        4.14        2.89      2.48 o 
   5   2   5       95.92      107.09      3.53 o 
   6   2   5        1.87        2.75      3.04 o 
   7   2   5      133.79      138.66      5.73 o 
   8   2   5       67.71       65.10      5.01 o 
   9   2   5        1.90        5.69      6.06 o 
  10   2   5        0.75        2.87      6.54 o 
  11   2   5       10.40        7.45      7.06 o 
  12   2   5       34.88       33.59      7.78 o 
  13   2   5       40.91       46.61      8.65 o 
 -13   3   5       10.20        8.15      8.10 o 
 -12   3   5       16.61       16.74      7.95 o 
 -11   3   5        1.20        1.16      6.41 o 
 -10   3   5        0.46        2.03      6.10 o 
  -9   3   5        3.19        2.05      4.81 o 
  -8   3   5       45.13       41.68      4.47 o 
  -7   3   5        8.64        8.74      4.11 o 
  -6   3   5       11.09       10.71      4.06 o 
  -5   3   5       74.30       57.98      4.10 o 
  -4   3   5       16.57       17.80      3.40 o 
  -3   3   5      105.64      117.06      4.44 o 
  -2   3   5        9.43        6.89      1.51 o 
  -1   3   5      235.72      228.94      4.50 o 
   0   3   5       54.64       50.70      2.75 o 
   1   3   5      567.87      582.61      9.86 o 
   2   3   5       24.42       25.31      4.75 o 
   3   3   5       38.60       40.26      5.47 o 
   4   3   5        8.03        7.16      2.76 o 
   5   3   5       29.43       24.29      3.43 o 
   6   3   5       89.65       85.24      4.51 o 
   7   3   5        2.04        3.60      5.34 o 
   8   3   5       79.97       63.66      6.55 o 
   9   3   5        7.63        4.73      6.21 o 
  10   3   5        0.59        0.80      6.70 o 
  11   3   5        7.71        9.69      7.29 o 
  12   3   5        0.16        4.84      7.76 o 
 -11   4   5        1.00       -4.22      9.21 o 
 -10   4   5       18.51       20.84      6.37 o 
  -9   4   5        8.56        8.02      6.22 o 
  -8   4   5       40.06       39.85      6.06 o 
  -7   4   5       23.74       25.86      4.94 o 
  -6   4   5        0.06       -1.53      4.32 o 
  -5   4   5      109.80      109.79      5.38 o 
  -4   4   5        0.37       -0.57      4.51 o 
  -3   4   5      175.12      166.38      6.97 o 
  -2   4   5       51.10       52.40      3.96 o 
  -1   4   5       28.11       29.15      3.60 o 
   0   4   5        5.21        4.40      3.14 o 
   1   4   5       14.23        7.78      5.90 o 
   2   4   5       61.60       69.41      7.12 o 
   3   4   5        5.66        3.70      6.53 o 
   4   4   5       18.33       22.53      6.94 o 
   5   4   5       24.80       18.35      4.04 o 
   6   4   5        6.48        5.35      4.70 o 
   7   4   5        6.29        6.95      5.19 o 
   8   4   5       22.74       19.75      5.81 o 
   9   4   5       14.03       12.02      6.38 o 
  10   4   5        2.13        3.86      6.88 o 
  11   4   5        0.60        1.26      7.57 o 
  -9   5   5        0.10        6.08      8.84 o 
  -8   5   5        3.28        8.07      8.59 o 
  -7   5   5        4.57        5.56      5.94 o 
  -6   5   5        0.04        5.05      8.12 o 
  -5   5   5        9.69       16.33      6.62 o 
  -4   5   5        7.13       10.34      6.12 o 
  -3   5   5       14.65       18.00      7.85 o 
  -2   5   5       85.60       83.23      6.28 o 
  -1   5   5        8.08       17.11      5.45 o 
   0   5   5      126.60      127.32     10.02 o 
   1   5   5       44.09       58.25     11.55 o 
   2   5   5       20.62       25.54     11.08 o 
   3   5   5        3.65        4.46     11.00 o 
   4   5   5        0.83        7.09     10.84 o 
   5   5   5       14.64       11.71     11.51 o 
   6   5   5        3.42        8.41     11.83 o 
   7   5   5        1.52        3.71     12.11 o 
   8   5   5        2.58        1.31     12.83 o 
   9   5   5       22.05       28.09     14.98 o 
  -6   6   5        3.99       24.01     16.28 o 
  -5   6   5        2.47       12.05     11.40 o 
  -4   6   5        5.40        9.53      7.62 o 
  -3   6   5        3.55       -4.55      7.73 o 
  -2   6   5        0.04       -3.48      6.81 o 
  -1   6   5       10.41        7.21      6.38 o 
   0   6   5        5.00        0.32     11.55 o 
   1   6   5      153.05      168.25     15.42 o 
   2   6   5        2.50        9.64     11.31 o 
   3   6   5       76.91       56.30     12.67 o 
   4   6   5        0.31        7.45     12.39 o 
   5   6   5        7.13       23.90     13.31 o 
   6   6   5       14.38        3.03     13.63 o 
 -14   0   6        8.22       16.29     10.49 o 
 -13   0   6       72.87       84.49     10.51 o 
 -12   0   6       31.93       31.08      9.44 o 
 -11   0   6       19.33       16.83      8.63 o 
 -10   0   6       32.19       28.47      8.19 o 
  -9   0   6       51.44       55.79     16.51 o 
  -8   0   6       41.21       31.68      7.99 o 
  -7   0   6      154.96      168.96     10.32 o 
  -6   0   6      707.45      745.55     12.23 o 
  -5   0   6      902.07     1005.67     12.11 o 
  -4   0   6      632.94      692.89     10.28 o 
  -3   0   6        9.89       11.08      4.39 o 
  -2   0   6      398.20      381.00     10.18 o 
  -1   0   6       88.54       82.81      5.36 o 
   0   0   6      426.65      446.75      6.15 o 
   1   0   6      882.93      964.10     10.39 o 
   2   0   6     1516.28     1526.19     24.07 o 
   3   0   6      102.39      107.41      4.73 o 
   4   0   6      494.71      530.83      7.67 o 
   5   0   6        2.46        3.52      4.95 o 
   6   0   6       34.01       38.66      8.41 o 
   7   0   6       76.64       71.90      8.73 o 
   8   0   6        8.52       -1.02      6.98 o 
   9   0   6        3.67        0.81      6.91 o 
  10   0   6       11.29       15.41      7.77 o 
  11   0   6        0.87       -4.84      7.82 o 
  12   0   6       13.88       15.67      7.43 o 
  13   0   6        2.26        1.75     14.34 o 
 -14   1   6       12.74       18.32      7.50 o 
 -13   1   6        1.56       -2.39      6.69 o 
 -12   1   6       24.42       20.53      6.41 o 
 -11   1   6       14.02       17.53      6.18 o 
 -10   1   6        0.21       -1.19      5.44 o 
  -9   1   6      134.19      138.35      6.90 o 
  -8   1   6       94.79       99.71      5.99 o 
  -7   1   6       21.01       24.41      4.89 o 
  -6   1   6        8.76       10.78      4.28 o 
  -5   1   6        8.19        6.17      3.83 o 
  -4   1   6       18.45       27.26      3.68 o 
  -3   1   6      823.97      912.21      7.21 o 
  -2   1   6      820.18      942.35      5.80 o 
  -1   1   6      914.24      981.18      7.38 o 
   0   1   6        0.01        2.01      2.16 o 
   1   1   6        4.53       10.50      2.13 o 
   2   1   6       92.26      107.72      3.57 o 
   3   1   6      184.21      215.86      4.82 o 
   4   1   6        0.22       -0.71      2.39 o 
   5   1   6      379.62      362.74      6.10 o 
   6   1   6       11.08       13.68      3.61 o 
   7   1   6        8.95        9.55      4.02 o 
   8   1   6       22.73       15.74      4.40 o 
   9   1   6       36.63       30.92      4.54 o 
  10   1   6        0.32        3.75      4.67 o 
  11   1   6        1.84        2.96      6.68 o 
  12   1   6        4.53       -2.70      7.09 o 
  13   1   6        0.59       -1.99      7.75 o 
 -13   2   6        1.91        4.84      7.91 o 
 -12   2   6       11.07       10.13      7.75 o 
 -11   2   6        0.55       -6.07      6.07 o 
 -10   2   6       57.80       61.29      6.46 o 
  -9   2   6        3.40        7.37      5.31 o 
  -8   2   6      107.26      102.90      5.94 o 
  -7   2   6        0.21        2.26      4.66 o 
  -6   2   6        7.49        6.54      4.29 o 
  -5   2   6       97.74       92.42      4.45 o 
  -4   2   6       93.09       97.07      4.57 o 
  -3   2   6       25.60       15.55      2.76 o 
  -2   2   6      811.28      810.03      5.65 o 
  -1   2   6      748.85      793.20      4.77 o 
   0   2   6       34.60       41.74      2.74 o 
   1   2   6        2.66        3.93      2.32 o 
   2   2   6       10.60        6.34      2.34 o 
   3   2   6       15.02        6.13      2.54 o 
   4   2   6       19.46       19.79      2.69 o 
   5   2   6       27.56       25.14      2.51 o 
   6   2   6       12.24       15.55      2.96 o 
   7   2   6       16.78       13.75      3.83 o 
   8   2   6       17.36       16.39      6.03 o 
   9   2   6       12.68       14.74      6.28 o 
  10   2   6        1.60       -6.06      6.58 o 
  11   2   6        0.21       -5.19      6.96 o 
  12   2   6        0.43       -1.64      7.39 o 
  13   2   6        0.14        2.71      8.41 o 
 -12   3   6        4.16       -4.58      6.79 o 
 -11   3   6       22.58       23.52      6.68 o 
 -10   3   6        5.49        0.41      6.11 o 
  -9   3   6        0.90        3.94      4.96 o 
  -8   3   6       53.01       49.81      5.03 o 
  -7   3   6       86.98       85.77      5.08 o 
  -6   3   6       35.16       37.85      4.68 o 
  -5   3   6      466.30      450.75      8.01 o 
  -4   3   6        0.56       -0.52      3.96 o 
  -3   3   6        1.12        1.60      3.12 o 
  -2   3   6      132.27      119.51      5.06 o 
  -1   3   6        6.26        4.68      3.13 o 
   0   3   6      188.98      198.32      4.80 o 
   1   3   6      107.31      109.36      3.73 o 
   2   3   6      565.65      583.30     13.20 o 
   3   3   6        5.72        2.91      5.00 o 
   4   3   6       13.17        8.63      2.93 o 
   5   3   6        8.14        6.43      3.41 o 
   6   3   6        0.19        2.17      5.04 o 
   7   3   6        6.95       13.44      5.53 o 
   8   3   6        0.82        1.26      5.62 o 
   9   3   6       28.00       32.79      6.46 o 
  10   3   6       15.87       20.67      7.02 o 
  11   3   6        0.00        0.30      7.33 o 
  12   3   6        1.38        3.44      7.88 o 
 -11   4   6        2.30        7.37      8.12 o 
 -10   4   6        0.98        1.00      7.61 o 
  -9   4   6       10.09       13.46      7.38 o 
  -8   4   6       58.26       70.85      9.43 o 
  -7   4   6       37.48       32.60      6.00 o 
  -6   4   6      147.14      144.87      9.03 o 
  -5   4   6        1.70       -3.22      4.28 o 
  -4   4   6       13.93        9.26      4.16 o 
  -3   4   6        0.03       -3.91      4.01 o 
  -2   4   6        3.00        1.37      3.98 o 
  -1   4   6       39.16       42.03      3.79 o 
   0   4   6       26.62       27.20      3.33 o 
   1   4   6       45.61       51.21      6.49 o 
   2   4   6        0.00        1.53      6.25 o 
   3   4   6      316.57      331.26     12.33 o 
   4   4   6        3.60        7.35      6.99 o 
   5   4   6       47.75       40.46      7.86 o 
   6   4   6        4.30        3.06      4.59 o 
   7   4   6        4.01        1.36      5.28 o 
   8   4   6        0.00       -2.58      5.67 o 
   9   4   6        0.01        3.48      6.18 o 
  10   4   6       15.61       15.68      6.96 o 
  11   4   6        0.14        5.16      7.38 o 
  -9   5   6       15.52       27.02      8.40 o 
  -8   5   6       15.26       28.32     10.24 o 
  -7   5   6       11.53       21.49      6.79 o 
  -6   5   6       13.87       15.24      5.83 o 
  -5   5   6        0.24        4.90      5.66 o 
  -4   5   6        0.61        1.91      5.33 o 
  -3   5   6       45.08       43.89      5.33 o 
  -2   5   6       14.48       14.41      4.94 o 
  -1   5   6       37.84       40.77      5.83 o 
   0   5   6        2.39        6.55      6.81 o 
   1   5   6       35.32       42.75     11.20 o 
   2   5   6        1.12        8.53     11.20 o 
   3   5   6        5.49        1.71     10.76 o 
   4   5   6       69.64       74.42     12.99 o 
   5   5   6       43.75       40.31      8.44 o 
   6   5   6       28.76       21.87     12.31 o 
   7   5   6        8.20       15.58     12.95 o 
   8   5   6        1.80        8.80     13.35 o 
   9   5   6        1.48       10.28     14.30 o 
  -6   6   6        4.73        7.13     10.03 o 
  -5   6   6       16.58       17.18     10.64 o 
  -4   6   6        3.67        9.71      7.31 o 
  -3   6   6       11.12        8.89      8.34 o 
  -2   6   6        5.85       10.17      7.35 o 
  -1   6   6        0.35       -0.96     12.03 o 
   0   6   6       38.12       38.33     12.83 o 
   1   6   6        1.25        9.32     11.75 o 
   2   6   6       20.93       22.95     12.19 o 
   3   6   6        0.01       -3.63     11.35 o 
   4   6   6        0.01       -6.77     11.95 o 
   5   6   6        0.06       -2.83     13.23 o 
 -14   1   7        0.94        3.51      7.37 o 
 -13   1   7        0.01        0.35      6.96 o 
 -12   1   7       10.64        9.80      6.39 o 
 -11   1   7        2.84        3.61      6.00 o 
 -10   1   7       27.76       27.76      5.97 o 
  -9   1   7       18.64       22.54      5.57 o 
  -8   1   7        4.14        0.94      5.36 o 
  -7   1   7       16.45       13.57      5.01 o 
  -6   1   7        7.07        4.69      4.60 o 
  -5   1   7        0.17        2.92      4.12 o 
  -4   1   7       34.42       37.75      3.89 o 
  -3   1   7      295.64      321.24      7.78 o 
  -2   1   7       47.09       46.79      3.11 o 
  -1   1   7       32.91       38.32      2.82 o 
   0   1   7     1611.71     1602.61      7.83 o 
   1   1   7        1.61        2.88      2.33 o 
   2   1   7       67.28       65.34      2.94 o 
   3   1   7      699.85      761.25      8.40 o 
   4   1   7      182.26      198.30      4.55 o 
   5   1   7       40.74       44.15      3.25 o 
   6   1   7       84.90       82.22      4.28 o 
   7   1   7      304.91      312.45      7.00 o 
   8   1   7       62.44       62.52      4.66 o 
   9   1   7        2.31        2.68      5.03 o 
  10   1   7       10.93        8.43      4.77 o 
  11   1   7       10.15        5.13      7.11 o 
  12   1   7       22.18       22.51      7.67 o 
  13   1   7        1.22       11.19      8.37 o 
 -13   2   7        9.14       -1.34     11.05 o 
 -12   2   7        0.13        5.45      6.43 o 
 -11   2   7       19.23       17.14      7.63 o 
 -10   2   7       42.39       41.95      6.15 o 
  -9   2   7       24.41       20.85      5.63 o 
  -8   2   7       29.72       25.14      5.31 o 
  -7   2   7       48.21       48.90      5.44 o 
  -6   2   7       38.93       42.16      4.74 o 
  -5   2   7        0.01        3.07      4.23 o 
  -4   2   7       51.56       51.45      4.14 o 
  -3   2   7      832.44      876.91      6.45 o 
  -2   2   7       13.27       20.65      2.79 o 
  -1   2   7        4.19        2.53      2.37 o 
   0   2   7      530.49      571.23      4.25 o 
   1   2   7      180.65      179.84      4.58 o 
   2   2   7       18.53       18.81      2.73 o 
   3   2   7       19.93       19.15      2.89 o 
   4   2   7      150.83      165.08      4.69 o 
   5   2   7       25.35       28.86      2.61 o 
   6   2   7       22.04       13.39      3.28 o 
   7   2   7       93.95       89.39      5.37 o 
   8   2   7        9.74        9.07      5.88 o 
   9   2   7       22.52       17.18      6.44 o 
  10   2   7        1.96       -1.51      6.70 o 
  11   2   7        1.40        3.35      7.13 o 
  12   2   7       11.30       11.67      7.89 o 
  13   2   7        5.86       11.21      8.61 o 
 -12   3   7       28.44       21.71      8.67 o 
 -11   3   7       16.79       19.75      6.79 o 
 -10   3   7        2.09       -3.47      6.15 o 
  -9   3   7       18.60       15.63      5.26 o 
  -8   3   7        3.52        2.96      4.95 o 
  -7   3   7        0.24        1.89      4.58 o 
  -6   3   7       20.62       22.90      4.65 o 
  -5   3   7      167.51      163.88      6.79 o 
  -4   3   7      182.74      189.36      6.61 o 
  -3   3   7       41.58       44.80      3.51 o 
  -2   3   7       12.73       12.42      2.54 o 
  -1   3   7       24.08       23.11      3.45 o 
   0   3   7      126.20      116.31      4.81 o 
   1   3   7       24.25       28.06      2.94 o 
   2   3   7        0.39       -1.25      2.61 o 
   3   3   7       10.57       14.40      2.78 o 
   4   3   7       11.20        7.58      3.19 o 
   5   3   7       24.31       26.95      3.50 o 
   6   3   7        4.85        5.26      4.98 o 
   7   3   7        3.38        4.37      5.51 o 
   8   3   7        8.65        6.65      5.88 o 
   9   3   7        6.54        8.41      6.50 o 
  10   3   7       62.40       52.65      7.40 o 
  11   3   7        8.31        4.48      7.59 o 
  12   3   7        3.22        0.80      8.13 o 
 -11   4   7        4.33        6.97      8.73 o 
 -10   4   7        3.48        1.44      7.87 o 
  -9   4   7        1.88       10.09      7.68 o 
  -8   4   7       19.11       12.42      7.39 o 
  -7   4   7       16.75       18.27      7.26 o 
  -6   4   7       28.15       24.49      6.83 o 
  -5   4   7       11.98        8.37      5.22 o 
  -4   4   7        0.24        3.64      4.89 o 
  -3   4   7       17.88       23.15      4.91 o 
  -2   4   7        5.89        6.58      4.77 o 
  -1   4   7       21.87       18.22      4.74 o 
   0   4   7      213.20      208.87      5.41 o 
   1   4   7        5.95        5.32      6.03 o 
   2   4   7        0.41       -1.71      6.08 o 
   3   4   7        0.83        4.15      7.20 o 
   4   4   7      157.92      176.20     11.76 o 
   5   4   7       51.49       48.34      8.35 o 
   6   4   7        0.06        0.57      4.75 o 
   7   4   7        0.90        3.10      5.33 o 
   8   4   7        0.10        8.39      5.90 o 
   9   4   7       24.49       29.12      6.72 o 
  10   4   7       17.98       22.37      7.43 o 
  -9   5   7        8.52       14.55      8.67 o 
  -8   5   7       13.94       20.72      8.40 o 
  -7   5   7        1.84        3.04      9.36 o 
  -6   5   7        0.50        7.13      7.15 o 
  -5   5   7       16.31       20.88      7.17 o 
  -4   5   7        1.01        4.90      6.68 o 
  -3   5   7       64.24       60.61      6.84 o 
  -2   5   7        9.96       15.45      7.44 o 
  -1   5   7       11.26       10.36      5.63 o 
   0   5   7        9.27       13.13      5.11 o 
   1   5   7        1.63       17.26      9.24 o 
   2   5   7        3.07       -2.67     11.83 o 
   3   5   7        0.08        0.91      7.59 o 
   4   5   7        0.04       -3.04      7.79 o 
   5   5   7       25.99       24.45      8.56 o 
   6   5   7        3.49        7.05      8.46 o 
   7   5   7       25.58       25.22     13.43 o 
   8   5   7        0.00        0.40     13.86 o 
  -5   6   7        7.67       23.64     16.64 o 
  -4   6   7       17.19       35.91     12.85 o 
  -3   6   7        4.27        9.59     13.68 o 
  -2   6   7        1.77       14.73      9.43 o 
  -1   6   7        1.37        6.29     12.67 o 
   0   6   7       13.29        8.65     13.07 o 
   1   6   7        3.04        7.97     13.23 o 
   2   6   7        0.28       11.91     12.47 o 
   3   6   7        2.25        4.46     11.99 o 
   4   6   7       16.97       27.17     13.71 o 
   5   6   7       33.33       36.97     14.26 o 
 -14   0   8        3.03        5.85     10.72 o 
 -13   0   8       59.71       58.66     10.72 o 
 -12   0   8       34.05       42.89      9.66 o 
 -11   0   8       42.76       35.65      9.24 o 
 -10   0   8       20.85       22.85      8.20 o 
  -9   0   8      119.79      112.33      9.23 o 
  -8   0   8      164.24      184.53     12.45 o 
  -7   0   8       21.57       28.62      7.35 o 
  -6   0   8        2.13       -1.40      9.90 o 
  -5   0   8      421.06      433.70     11.18 o 
  -4   0   8       47.31       45.12      6.03 o 
  -3   0   8      186.92      172.43      8.65 o 
  -2   0   8        0.74        0.81      4.87 o 
  -1   0   8       66.65       69.19      5.36 o 
   0   0   8      656.20      778.18      9.87 o 
   1   0   8        1.12       -0.61      4.53 o 
   2   0   8     2786.67     2912.45     72.43 o 
   3   0   8        1.62        2.81      4.10 o 
   4   0   8       40.03       40.51      4.35 o 
   5   0   8      400.30      406.41      7.62 o 
   6   0   8       48.33       45.20      6.74 o 
   7   0   8       74.26       72.55      7.62 o 
   8   0   8       27.48       27.49      7.19 o 
   9   0   8      810.65      839.92     37.69 o 
  10   0   8       58.87       63.41      8.45 o 
  11   0   8       93.26       94.84      9.50 o 
  12   0   8        0.11        0.20     13.67 o 
  13   0   8        0.00        8.69     14.18 o 
 -13   1   8        7.79        1.37      7.17 o 
 -12   1   8        1.18       -3.73      6.56 o 
 -11   1   8        2.77        1.09      6.15 o 
 -10   1   8        0.14       -4.77      5.77 o 
  -9   1   8        0.67        3.20      5.35 o 
  -8   1   8       19.62       19.33      5.48 o 
  -7   1   8       23.52       25.28      5.38 o 
  -6   1   8       54.99       52.08      5.26 o 
  -5   1   8        0.15        0.70      4.44 o 
  -4   1   8       45.26       41.49      4.14 o 
  -3   1   8       15.80       24.02      3.83 o 
  -2   1   8        3.38        1.66      3.42 o 
  -1   1   8      559.94      628.08      5.83 o 
   0   1   8        0.82        3.05      2.62 o 
   1   1   8      373.37      374.76      4.69 o 
   2   1   8       28.93       25.33      2.78 o 
   3   1   8       24.11       33.73      2.90 o 
   4   1   8       38.90       33.91      3.16 o 
   5   1   8       30.28       38.19      3.83 o 
   6   1   8      140.11      136.94      6.74 o 
   7   1   8        6.56        0.38      4.73 o 
   8   1   8       74.86       74.52      5.39 o 
   9   1   8        0.66        3.13      5.14 o 
  10   1   8       87.89       91.00      7.77 o 
  11   1   8        9.84       10.36      7.00 o 
  12   1   8       32.72       23.54      8.04 o 
  13   1   8        7.48        8.86      8.31 o 
 -13   2   8        5.35       -0.86      9.68 o 
 -12   2   8        2.62        0.83      6.59 o 
 -11   2   8        2.91        4.27      6.27 o 
 -10   2   8        8.21        1.57      5.83 o 
  -9   2   8       61.88       66.09      6.19 o 
  -8   2   8       23.81       19.64      5.41 o 
  -7   2   8       24.68       28.25      5.30 o 
  -6   2   8        2.42        3.22      5.10 o 
  -5   2   8        1.67        4.40      4.18 o 
  -4   2   8       88.36       96.02      4.63 o 
  -3   2   8       70.05       61.99      4.06 o 
  -2   2   8       88.48      107.09      4.49 o 
  -1   2   8       65.86       70.37      3.31 o 
   0   2   8       25.01       17.41      4.46 o 
   1   2   8       79.78       74.01      3.17 o 
   2   2   8      102.90       90.25      4.34 o 
   3   2   8      297.04      267.74      5.64 o 
   4   2   8       20.52       15.72      2.66 o 
   5   2   8      572.93      594.26      9.44 o 
   6   2   8      104.41      100.22      7.40 o 
   7   2   8       54.29       54.76      6.24 o 
   8   2   8       75.77       71.86      6.83 o 
   9   2   8       35.89       36.21      6.85 o 
  10   2   8       23.72       21.19      7.02 o 
  11   2   8        3.30        3.83      7.25 o 
  12   2   8       31.44       32.04      8.33 o 
 -12   3   8        0.14        3.27      9.21 o 
 -11   3   8        8.24       11.22      6.72 o 
 -10   3   8        1.31       -0.27      6.22 o 
  -9   3   8        0.25       -5.31      5.31 o 
  -8   3   8        0.19       -4.08      5.04 o 
  -7   3   8        0.22        3.28      4.77 o 
  -6   3   8        6.49        3.08      4.70 o 
  -5   3   8        1.60        1.90      4.43 o 
  -4   3   8       49.85       52.21      4.58 o 
  -3   3   8       91.39       91.94      4.28 o 
  -2   3   8        0.51        0.91      2.46 o 
  -1   3   8       12.35       12.95      3.66 o 
   0   3   8       92.71      101.56      4.72 o 
   1   3   8        0.48        1.37      3.17 o 
   2   3   8      552.74      542.10      6.15 o 
   3   3   8       48.51       49.67      3.29 o 
   4   3   8      209.18      204.59      5.98 o 
   5   3   8        7.37        9.52      4.23 o 
   6   3   8        1.07        2.09      5.21 o 
   7   3   8       51.43       47.54      6.10 o 
   8   3   8        9.19       17.82      6.31 o 
   9   3   8       11.69        6.49      6.66 o 
  10   3   8        0.01       10.96      7.06 o 
  11   3   8        0.17        1.35      7.66 o 
 -11   4   8        2.65       13.10     10.38 o 
 -10   4   8        4.42       10.00      8.35 o 
  -9   4   8       17.33       28.19      7.86 o 
  -8   4   8        2.83       12.08      7.57 o 
  -7   4   8       49.50       50.94      7.74 o 
  -6   4   8        5.94        7.73      6.84 o 
  -5   4   8       55.60       55.53      5.80 o 
  -4   4   8        1.14        1.38      5.18 o 
  -3   4   8       58.98       60.19      5.34 o 
  -2   4   8        0.00        0.04      4.73 o 
  -1   4   8      355.81      360.21      7.97 o 
   0   4   8       14.79       16.54      4.46 o 
   1   4   8       70.20       62.94      4.78 o 
   2   4   8       38.65       41.89      6.48 o 
   3   4   8        1.59        7.93      6.60 o 
   4   4   8       12.33       19.10      7.77 o 
   5   4   8        4.75       10.74      8.25 o 
   6   4   8        0.00        1.58      4.91 o 
   7   4   8       10.14        9.90      5.54 o 
   8   4   8       13.29       22.85      6.16 o 
   9   4   8        4.00        0.27      6.55 o 
  10   4   8        0.07        9.00      7.36 o 
  -8   5   8       49.81       69.39     13.59 o 
  -7   5   8       12.02       28.32      8.00 o 
  -6   5   8       30.06       35.78      7.71 o 
  -5   5   8       19.92       19.96      7.27 o 
  -4   5   8       57.65       67.16      7.24 o 
  -3   5   8       45.86       46.35      6.90 o 
  -2   5   8      129.13      135.91      8.36 o 
  -1   5   8       17.53       16.46      5.82 o 
   0   5   8       35.71       33.66      5.20 o 
   1   5   8        2.37       10.13     16.20 o 
   2   5   8       31.22       17.97     12.55 o 
   3   5   8        2.43        2.65      7.86 o 
   4   5   8        3.88        4.08      8.39 o 
   5   5   8        2.13       -6.43      8.44 o 
   6   5   8       61.61       56.87      9.50 o 
   7   5   8       37.09       41.49     10.21 o 
   8   5   8        3.00       12.43     14.26 o 
  -5   6   8        2.87       18.57     16.26 o 
  -4   6   8       38.94       41.96     17.10 o 
  -3   6   8        7.86       17.84      7.28 o 
  -2   6   8       16.71       25.05     12.63 o 
  -1   6   8        0.40       13.69     11.04 o 
   0   6   8        1.04       12.23     13.67 o 
   1   6   8        1.94       -0.48     13.71 o 
   2   6   8        2.30       -9.68     12.75 o 
   3   6   8        2.62       12.83     13.31 o 
   4   6   8        4.26       -4.66     12.75 o 
 -13   1   9       33.86       51.76      7.72 o 
 -12   1   9       40.76       34.74      6.97 o 
 -11   1   9        8.83        7.45      6.30 o 
 -10   1   9        1.85        0.67      6.01 o 
  -9   1   9      134.91      141.62      7.66 o 
  -8   1   9      145.96      139.96      7.70 o 
  -7   1   9       70.82       77.66      6.07 o 
  -6   1   9       59.02       60.92      5.62 o 
  -5   1   9       23.08       20.82      4.90 o 
  -4   1   9        0.02        1.59      4.35 o 
  -3   1   9       85.72       90.60      4.95 o 
  -2   1   9      187.64      187.39      6.07 o 
  -1   1   9      126.54      136.53      5.66 o 
   0   1   9        4.99        9.62      2.86 o 
   1   1   9       68.97       67.72      3.51 o 
   2   1   9        1.15        4.08      2.91 o 
   3   1   9        7.07       11.54      3.12 o 
   4   1   9      243.96      251.95      6.09 o 
   5   1   9      193.11      183.22      6.35 o 
   6   1   9       65.08       65.11      5.14 o 
   7   1   9      394.27      413.99      8.56 o 
   8   1   9       26.83       27.01      5.08 o 
   9   1   9       24.20       24.94      6.76 o 
  10   1   9       35.87       36.35      7.23 o 
  11   1   9      143.74      166.14     11.03 o 
  12   1   9       17.01       22.96      7.90 o 
 -13   2   9        0.91       -5.59      8.21 o 
 -12   2   9        4.92        1.84      6.85 o 
 -11   2   9        0.00       -1.70      6.22 o 
 -10   2   9        5.66        6.46      6.14 o 
  -9   2   9        0.70       -3.02      5.73 o 
  -8   2   9        4.39        3.53      5.33 o 
  -7   2   9       88.74       80.34      5.91 o 
  -6   2   9        2.23        5.86      5.16 o 
  -5   2   9       34.24       37.55      4.84 o 
  -4   2   9        1.46       -1.44      4.30 o 
  -3   2   9       38.43       44.61      4.29 o 
  -2   2   9      160.68      164.60      5.39 o 
  -1   2   9      158.50      177.27      5.04 o 
   0   2   9       45.99       47.06      3.10 o 
   1   2   9       38.61       26.12      4.76 o 
   2   2   9      130.17      133.94      4.32 o 
   3   2   9       61.90       56.28      3.42 o 
   4   2   9      340.27      341.40      5.31 o 
   5   2   9        3.70        4.23      2.57 o 
   6   2   9       95.49       87.21      6.29 o 
   7   2   9        0.12       -2.85      5.66 o 
   8   2   9        0.13       -2.88      6.28 o 
   9   2   9        0.15        0.93      6.36 o 
  10   2   9        0.00        5.45      7.12 o 
  11   2   9        0.14        2.67      7.53 o 
  12   2   9       17.31       10.48      8.39 o 
 -12   3   9        3.32       10.87     10.38 o 
 -11   3   9        1.24       -0.06      6.96 o 
 -10   3   9       14.28       20.89      6.54 o 
  -9   3   9        0.06       -1.09      5.39 o 
  -8   3   9        0.07        0.38      5.26 o 
  -7   3   9       14.89       13.33      4.97 o 
  -6   3   9       26.23       13.38      4.86 o 
  -5   3   9       10.33       11.83      4.63 o 
  -4   3   9        7.81        8.99      4.39 o 
  -3   3   9       87.21       89.10      4.15 o 
  -2   3   9        0.12        0.19      2.94 o 
  -1   3   9        1.41        2.16      3.92 o 
   0   3   9       80.79       79.22      4.20 o 
   1   3   9      506.29      491.38      6.63 o 
   2   3   9       51.88       50.00      3.78 o 
   3   3   9      256.78      239.54      5.93 o 
   4   3   9       15.47       22.43      6.01 o 
   5   3   9       11.90       11.35      5.09 o 
   6   3   9        0.20        6.21      5.52 o 
   7   3   9       50.76       48.51      6.15 o 
   8   3   9       12.93       13.48      6.47 o 
   9   3   9        0.24        0.61      6.61 o 
  10   3   9       31.71       37.34      7.61 o 
  11   3   9        9.14        7.83      7.95 o 
 -10   4   9        0.87       -7.74      8.53 o 
  -9   4   9       42.70       59.93      8.81 o 
  -8   4   9        2.07       -1.57      7.37 o 
  -7   4   9        1.98        8.75      7.16 o 
  -6   4   9        2.59       -4.08      5.80 o 
  -5   4   9       14.58       18.88      5.90 o 
  -4   4   9       46.64       53.31      5.93 o 
  -3   4   9      106.18       98.25      5.88 o 
  -2   4   9       59.06       62.47      5.42 o 
  -1   4   9       80.94       80.54      5.37 o 
   0   4   9      213.34      205.56      7.42 o 
   1   4   9       54.20       54.17      4.53 o 
   2   4   9       41.60       42.18      6.91 o 
   3   4   9       26.99       32.90      7.21 o 
   4   4   9       11.41       13.27      8.04 o 
   5   4   9        3.43       -2.02      8.07 o 
   6   4   9       28.18       25.81      5.16 o 
   7   4   9        3.18        6.97      5.59 o 
   8   4   9        0.65        1.17      6.23 o 
   9   4   9       15.57       17.12      7.02 o 
  10   4   9        0.51       -1.10     10.80 o 
  -8   5   9        0.06       -3.83      8.62 o 
  -7   5   9        2.24        4.42      9.12 o 
  -6   5   9       25.93       38.47      7.81 o 
  -5   5   9        8.54       13.91      7.10 o 
  -4   5   9       36.00       40.75      7.17 o 
  -3   5   9       71.36       73.35      7.24 o 
  -2   5   9       77.16       82.48      7.03 o 
  -1   5   9       40.66       42.92      6.88 o 
   0   5   9       57.30       57.11     12.54 o 
   1   5   9        7.60        8.81      9.26 o 
   2   5   9        0.27        6.73      6.99 o 
   3   5   9        6.05       -2.77      8.20 o 
   4   5   9        1.43        9.47      8.52 o 
   5   5   9        7.26       12.99      8.82 o 
   6   5   9        1.48        4.72      9.23 o 
   7   5   9        0.73        5.68     10.30 o 
  -4   6   9      107.54      137.65     19.28 o 
  -3   6   9       26.15       46.92     21.84 o 
  -2   6   9        3.64       22.59     16.04 o 
  -1   6   9        0.59       16.17     22.81 o 
   0   6   9        7.43       24.86     14.54 o 
   1   6   9        0.23       -6.61     14.14 o 
   2   6   9        0.46        5.62     13.63 o 
   3   6   9        2.37        1.00     13.82 o 
 -13   0  10        1.15       -4.36     10.24 o 
 -12   0  10        2.29       -4.38      9.51 o 
 -11   0  10      175.98      169.87     13.27 o 
 -10   0  10      143.09      143.83     11.27 o 
  -9   0  10      171.10      160.10     12.26 o 
  -8   0  10       85.71       90.14      8.91 o 
  -7   0  10      168.06      171.31     17.95 o 
  -6   0  10       42.82       41.02      7.76 o 
  -5   0  10       96.35       95.26      8.05 o 
  -4   0  10       63.60       66.50      7.32 o 
  -3   0  10        6.82        6.49      6.23 o 
  -2   0  10        9.07       12.78      5.76 o 
  -1   0  10       83.75       80.75      6.28 o 
   0   0  10       24.84       28.14      5.65 o 
   1   0  10       24.99       23.04      5.61 o 
   2   0  10       82.06       67.20      6.23 o 
   3   0  10      111.69      139.89      8.27 o 
   4   0  10      103.36       99.66      6.11 o 
   5   0  10       10.55       18.04      5.05 o 
   6   0  10        3.17        5.50      7.10 o 
   7   0  10      349.60      369.62     13.90 o 
   8   0  10      111.60      102.85      8.53 o 
   9   0  10      423.29      424.99     22.83 o 
  10   0  10        0.03        0.62      8.20 o 
  11   0  10      152.42      169.72     18.09 o 
  12   0  10        9.99        7.49     13.75 o 
 -13   1  10        0.51        1.53      7.38 o 
 -12   1  10       43.34       39.92      7.37 o 
 -11   1  10        2.83       -3.99      6.34 o 
 -10   1  10       22.26       21.01      6.36 o 
  -9   1  10       72.11       63.97      6.40 o 
  -8   1  10        1.34        3.08      5.51 o 
  -7   1  10      149.64      164.53      8.36 o 
  -6   1  10       26.24       26.65      5.49 o 
  -5   1  10        3.84        2.27      5.07 o 
  -4   1  10       55.74       54.55      5.13 o 
  -3   1  10       17.45       21.80      4.55 o 
  -2   1  10        2.26        3.21      4.22 o 
  -1   1  10      164.66      170.92      6.75 o 
   0   1  10       44.05       47.28      3.90 o 
   1   1  10        5.77        8.25      3.71 o 
   2   1  10       61.39       62.48      4.10 o 
   3   1  10      106.94      114.10      5.58 o 
   4   1  10       31.82       33.35      4.13 o 
   5   1  10        0.71        3.10      3.50 o 
   6   1  10      213.85      209.98      7.68 o 
   7   1  10        0.02        4.22      4.81 o 
   8   1  10      152.28      148.01      8.31 o 
   9   1  10        0.02       -2.71      6.50 o 
  10   1  10       53.38       54.26      7.55 o 
  11   1  10        4.34        0.09      7.45 o 
  12   1  10       30.93       29.49      8.37 o 
 -12   2  10       11.67       15.01      7.14 o 
 -11   2  10        3.96        2.36      6.54 o 
 -10   2  10        3.31       -2.35      6.04 o 
  -9   2  10       15.97       19.35      5.97 o 
  -8   2  10       26.63       23.62      5.85 o 
  -7   2  10        6.57        8.41      5.27 o 
  -6   2  10      171.17      150.78      7.87 o 
  -5   2  10        0.02        1.71      4.88 o 
  -4   2  10        2.34        1.52      4.58 o 
  -3   2  10        0.28        2.16      4.34 o 
  -2   2  10        0.80        2.00      4.05 o 
  -1   2  10        8.38       11.34      3.49 o 
   0   2  10       42.97       41.58      3.46 o 
   1   2  10       77.33       78.32      3.79 o 
   2   2  10      130.99      143.72      6.31 o 
   3   2  10      251.57      234.72      4.99 o 
   4   2  10       35.35       31.10      3.10 o 
   5   2  10      277.16      287.68     14.06 o 
   6   2  10       12.09       13.07      5.89 o 
   7   2  10        0.86       -4.53      6.08 o 
   8   2  10       23.41       20.87      6.60 o 
   9   2  10        6.69       -0.47      6.70 o 
  10   2  10        8.59       11.61      7.38 o 
  11   2  10        0.94        6.15      7.76 o 
  12   2  10       27.23       26.06     15.78 o 
 -11   3  10       51.71       54.94      9.48 o 
 -10   3  10       11.13        9.46      9.33 o 
  -9   3  10       16.03       15.56      5.78 o 
  -8   3  10        1.44       -0.63      5.28 o 
  -7   3  10        6.19        2.65      5.12 o 
  -6   3  10        6.32        4.23      4.71 o 
  -5   3  10       73.81       60.95      4.96 o 
  -4   3  10       14.24       10.03      4.35 o 
  -3   3  10      199.89      187.35      6.54 o 
  -2   3  10       28.79       18.11      7.16 o 
  -1   3  10       94.90       90.33      4.74 o 
   0   3  10       47.00       47.63      4.23 o 
   1   3  10       22.54       23.79      3.97 o 
   2   3  10      210.77      201.93      5.98 o 
   3   3  10        0.00        1.57      4.70 o 
   4   3  10       11.11       14.76      4.74 o 
   5   3  10       67.98       66.72      5.40 o 
   6   3  10        0.01       -2.64      5.63 o 
   7   3  10        0.00        1.67      6.10 o 
   8   3  10        1.48        0.66      6.52 o 
   9   3  10        6.39        9.99      7.08 o 
  10   3  10        0.51        4.29      7.50 o 
  11   3  10        0.21        2.32      7.91 o 
 -10   4  10        7.40       15.10      8.71 o 
  -9   4  10       14.87       23.76      8.45 o 
  -8   4  10        6.20       14.07      7.85 o 
  -7   4  10        3.64        2.52      7.46 o 
  -6   4  10        2.67        0.58      6.05 o 
  -5   4  10        2.31        1.28      5.84 o 
  -4   4  10        4.34       -0.48      5.62 o 
  -3   4  10        5.76        5.16      5.66 o 
  -2   4  10        0.05       -0.90      5.12 o 
  -1   4  10       59.86       57.51      5.46 o 
   0   4  10       38.23       44.49      5.11 o 
   1   4  10      201.06      206.69      7.36 o 
   2   4  10        5.94        2.57      4.31 o 
   3   4  10        0.75       12.72      8.51 o 
   4   4  10       11.83       18.17      4.30 o 
   5   4  10       34.96       37.86      5.14 o 
   6   4  10        5.00       11.67      5.33 o 
   7   4  10        2.55        8.82      5.91 o 
   8   4  10        0.21        0.79      6.40 o 
   9   4  10       11.37       16.84      7.21 o 
  -7   5  10       10.88       18.05      8.36 o 
  -6   5  10        9.40       15.01      8.05 o 
  -5   5  10        1.37       -2.41      7.20 o 
  -4   5  10        0.03        8.05      7.34 o 
  -3   5  10       80.22       84.22      7.51 o 
  -2   5  10       77.99       77.00      7.11 o 
  -1   5  10        3.51        8.00      7.53 o 
   0   5  10        8.31        8.16     11.97 o 
   1   5  10       10.42       25.42      9.48 o 
   2   5  10        0.00        3.48     10.42 o 
   3   5  10       23.24       24.18      9.14 o 
   4   5  10        2.41        2.74      8.67 o 
   5   5  10       24.27       26.46      9.48 o 
   6   5  10        3.79        0.82      9.65 o 
   7   5  10        3.52        4.54     10.31 o 
  -3   6  10        0.08        7.61     14.18 o 
  -2   6  10        4.59        0.44     14.30 o 
  -1   6  10        0.17       -1.24     13.63 o 
   0   6  10        0.84       21.81     29.02 o 
   1   6  10        3.37        4.22     14.90 o 
   2   6  10       41.45       46.57     14.22 o 
 -12   1  11        0.34        7.10      7.12 o 
 -11   1  11       34.21       39.76      6.95 o 
 -10   1  11        6.95        7.07      6.12 o 
  -9   1  11       11.74        8.91      6.07 o 
  -8   1  11        1.79        1.38      5.69 o 
  -7   1  11      642.91      645.93     10.04 o 
  -6   1  11        3.78       -2.21      5.11 o 
  -5   1  11       85.01       80.84      6.04 o 
  -4   1  11       47.70       49.53      5.36 o 
  -3   1  11      272.89      266.17      7.78 o 
  -2   1  11        2.76        0.83      4.67 o 
  -1   1  11      302.84      304.83      7.17 o 
   0   1  11        0.12        3.98      4.06 o 
   1   1  11       40.37       40.40      4.22 o 
   2   1  11        2.54        6.86      4.15 o 
   3   1  11       47.17       54.61      5.39 o 
   4   1  11      223.10      241.26      6.91 o 
   5   1  11      111.86      109.84      4.51 o 
   6   1  11        0.80        2.36      4.28 o 
   7   1  11      102.95       93.92      5.73 o 
   8   1  11       28.45       30.37      6.79 o 
   9   1  11        5.69       15.16      7.09 o 
  10   1  11       25.43       25.25      7.28 o 
  11   1  11       19.84        9.20      7.95 o 
  12   1  11        0.02       -7.69     10.22 o 
 -12   2  11       31.71       35.03      7.53 o 
 -11   2  11        5.21        5.45      6.83 o 
 -10   2  11       18.55       19.25      6.54 o 
  -9   2  11       93.27       93.64      6.83 o 
  -8   2  11      114.19      108.39      6.71 o 
  -7   2  11        6.56       10.41      5.68 o 
  -6   2  11       96.06       82.22      5.81 o 
  -5   2  11      107.01       99.24      5.54 o 
  -4   2  11        4.16        7.74      4.79 o 
  -3   2  11        0.58        0.54      4.46 o 
  -2   2  11      132.45      135.23      6.23 o 
  -1   2  11      118.99      117.02      5.79 o 
   0   2  11       40.82       37.92      3.72 o 
   1   2  11      102.37       99.73      4.58 o 
   2   2  11       57.45       50.79      3.52 o 
   3   2  11       62.38       47.39      8.53 o 
   4   2  11      184.14      188.57      7.99 o 
   5   2  11        3.98        8.90      5.06 o 
   6   2  11       47.88       50.49      6.44 o 
   7   2  11        6.10        7.35      6.23 o 
   8   2  11        2.41        4.66      6.73 o 
   9   2  11        4.33       -0.45      6.99 o 
  10   2  11        7.10        9.24      7.48 o 
  11   2  11        7.85        4.90      8.16 o 
 -11   3  11        0.00      -11.01     11.01 o 
 -10   3  11       62.28       39.28     10.40 o 
  -9   3  11        5.13       -6.75      6.75 o 
  -8   3  11       13.78        3.74      6.35 o 
  -7   3  11        0.42       -3.15      6.13 o 
  -6   3  11       10.27        2.94      5.99 o 
  -5   3  11        1.36        1.78      5.80 o 
  -4   3  11       99.53       72.22      6.04 o 
  -3   3  11        0.38       -2.86      5.26 o 
  -2   3  11       34.81       37.51      5.52 o 
  -1   3  11       19.29       19.81      5.40 o 
   0   3  11        0.21       -4.31      5.07 o 
   1   3  11       19.34       28.45      5.10 o 
   2   3  11       38.20       36.78      5.16 o 
   3   3  11      401.16      394.92      8.37 o 
   4   3  11        2.22        1.59      4.97 o 
   5   3  11       73.50       71.50      5.81 o 
   6   3  11        5.35       12.67      6.05 o 
   7   3  11        1.26       -2.85      6.24 o 
   8   3  11       12.91       15.63      6.87 o 
   9   3  11        0.02        0.06      7.14 o 
  10   3  11        9.31       11.63      7.83 o 
  -9   4  11        0.63       -4.24      8.80 o 
  -8   4  11       11.56       13.84      8.49 o 
  -7   4  11        3.16        7.01      7.76 o 
  -6   4  11        0.37       -3.76      6.21 o 
  -5   4  11        1.86       -0.51      6.10 o 
  -4   4  11        0.05       -1.60      5.84 o 
  -3   4  11       25.26       18.94      5.92 o 
  -2   4  11        4.84        3.40      5.43 o 
  -1   4  11      180.11      186.36      8.49 o 
   0   4  11       21.28       17.16      5.35 o 
   1   4  11       14.88       14.72      5.03 o 
   2   4  11       17.52       13.89      4.79 o 
   3   4  11        0.14        5.42      4.61 o 
   4   4  11       25.36       32.65      4.86 o 
   5   4  11        2.04        1.43      5.24 o 
   6   4  11       67.04       68.73      6.22 o 
   7   4  11       60.81       71.41      6.79 o 
   8   4  11        0.00        1.19     10.15 o 
   9   4  11        0.67       -9.04     14.94 o 
  -7   5  11        7.32       10.77      8.57 o 
  -6   5  11        2.21       17.03      8.52 o 
  -5   5  11        0.01        4.83      8.00 o 
  -4   5  11        8.40        5.22      7.66 o 
  -3   5  11        1.70        2.03      6.82 o 
  -2   5  11       17.19       10.18      7.59 o 
  -1   5  11       23.35       22.53     10.42 o 
   0   5  11       58.00       60.71     12.21 o 
   1   5  11        6.51       17.44     12.85 o 
   2   5  11       13.41       16.49     10.55 o 
   3   5  11        0.00       -0.74      9.27 o 
   4   5  11       14.67       26.20      9.72 o 
   5   5  11        4.23       -2.72     15.72 o 
   6   5  11        6.92        8.07     10.96 o 
 -12   0  12       22.25       21.94     10.62 o 
 -11   0  12        9.74        3.72      9.63 o 
 -10   0  12        0.71        4.66      9.06 o 
  -9   0  12       95.44       94.37      9.88 o 
  -8   0  12       63.66       63.76      9.24 o 
  -7   0  12      100.73      106.43      9.42 o 
  -6   0  12      191.37      185.19     11.83 o 
  -5   0  12     1405.93     1461.06     17.35 o 
  -4   0  12      648.82      614.11     13.84 o 
  -3   0  12     1816.56     1795.39     17.24 o 
  -2   0  12      307.36      293.32     11.40 o 
  -1   0  12       11.58       12.49      6.82 o 
   0   0  12        0.52       -0.29      6.49 o 
   1   0  12      226.18      248.92     11.07 o 
   2   0  12        0.74        2.26      6.70 o 
   3   0  12       14.11       20.93      5.90 o 
   4   0  12        2.75       11.15      5.86 o 
   5   0  12       40.45       45.82      5.68 o 
   6   0  12      108.75      133.17     19.46 o 
   7   0  12        9.89        7.75     10.20 o 
   8   0  12        2.36       13.44      7.79 o 
   9   0  12       80.17       76.41      9.38 o 
  10   0  12       33.54       31.43     14.06 o 
  11   0  12       18.63       14.58     13.90 o 
 -12   1  12        0.88        3.13      7.39 o 
 -11   1  12        0.97        5.37      6.83 o 
 -10   1  12       22.69       15.53      6.69 o 
  -9   1  12        4.00        4.19      6.11 o 
  -8   1  12        0.24       -1.01      5.87 o 
  -7   1  12      167.21      163.75      8.37 o 
  -6   1  12       50.80       64.60      5.90 o 
  -5   1  12      271.69      278.15      8.68 o 
  -4   1  12      187.03      164.69      8.42 o 
  -3   1  12       42.30       45.15      5.41 o 
  -2   1  12      379.77      382.27      8.47 o 
  -1   1  12        9.66       13.21      4.76 o 
   0   1  12       41.16       43.00      4.69 o 
   1   1  12       56.78       55.79      4.76 o 
   2   1  12        3.12        1.65      4.35 o 
   3   1  12        0.20       -1.29      4.46 o 
   4   1  12        0.32        0.80      4.31 o 
   5   1  12        9.87        7.95      3.65 o 
   6   1  12        5.05        8.93      4.37 o 
   7   1  12        0.86       -0.57      6.48 o 
   8   1  12       30.25       23.22      7.06 o 
   9   1  12        1.23       -0.61      6.94 o 
  10   1  12       25.82       21.27      7.83 o 
  11   1  12        4.71        1.64     10.04 o 
 -11   2  12       11.17        3.38      7.09 o 
 -10   2  12       49.22       50.48      7.14 o 
  -9   2  12       25.04       35.55      6.50 o 
  -8   2  12      337.71      330.32      9.85 o 
  -7   2  12       49.53       59.70      6.23 o 
  -6   2  12       85.41       77.77      5.99 o 
  -5   2  12      110.11       94.80      5.61 o 
  -4   2  12        3.68        2.47      4.79 o 
  -3   2  12       74.20       67.69      5.11 o 
  -2   2  12       10.49        8.37      4.57 o 
  -1   2  12      233.49      232.32      7.32 o 
   0   2  12        9.29        9.02      4.23 o 
   1   2  12      384.29      393.86      6.97 o 
   2   2  12       21.46       24.25      4.13 o 
   3   2  12       77.65       75.36      5.76 o 
   4   2  12        4.13        2.35      5.10 o 
   5   2  12       49.17       49.13      7.85 o 
   6   2  12        2.86        6.92      5.53 o 
   7   2  12       30.51       27.10      6.73 o 
   8   2  12        0.42       -5.96      6.87 o 
   9   2  12        0.85       -7.05      7.05 o 
  10   2  12        0.01       -0.34      7.66 o 
  11   2  12        1.97       -4.54      8.16 o 
 -10   3  12       57.44       57.74     11.14 o 
  -9   3  12       87.00       86.04      8.25 o 
  -8   3  12        4.38        4.67      6.72 o 
  -7   3  12        4.64       -1.01      6.47 o 
  -6   3  12       11.95        7.59      6.28 o 
  -5   3  12        0.30       -1.11      5.93 o 
  -4   3  12        3.00        1.99      5.78 o 
  -3   3  12        4.15        6.72      5.73 o 
  -2   3  12       51.31       44.67      5.82 o 
  -1   3  12       12.96        6.26      5.32 o 
   0   3  12       24.48       23.75      5.30 o 
   1   3  12       18.27       21.41      5.32 o 
   2   3  12      139.74      147.34      7.92 o 
   3   3  12        1.30       -0.91      5.09 o 
   4   3  12       26.21       27.87      5.48 o 
   5   3  12        3.02       11.40      5.79 o 
   6   3  12        0.06        1.12      6.07 o 
   7   3  12        0.55        2.95      6.57 o 
   8   3  12        5.84        1.66      6.99 o 
   9   3  12       22.81       25.06      7.79 o 
  10   3  12        0.67      -11.08     14.78 o 
  -9   4  12        1.79        8.84      8.74 o 
  -8   4  12        3.46       -0.43      8.69 o 
  -7   4  12       16.34       15.94      8.23 o 
  -6   4  12        4.61        0.77      6.36 o 
  -5   4  12        2.47        0.29      6.12 o 
  -4   4  12        0.94        0.80      5.94 o 
  -3   4  12        0.03        1.20      6.02 o 
  -2   4  12       36.21       30.28      6.23 o 
  -1   4  12        4.22        0.68      5.66 o 
   0   4  12       41.21       41.54      5.69 o 
   1   4  12       16.00       16.47      5.36 o 
   2   4  12       13.57       13.56      5.59 o 
   3   4  12        0.02        0.05      8.13 o 
   4   4  12       18.86       25.87      5.16 o 
   5   4  12       39.81       35.32      5.88 o 
   6   4  12       13.00       15.21      6.11 o 
   7   4  12       32.12       38.04     10.93 o 
   8   4  12       13.28       18.83     10.87 o 
  -6   5  12       24.02       31.84      8.74 o 
  -5   5  12        6.93        5.91      8.63 o 
  -4   5  12        0.65       -1.22      7.88 o 
  -3   5  12       13.51       12.39      7.41 o 
  -2   5  12        0.00        1.81      8.24 o 
  -1   5  12        5.60       11.87      9.28 o 
   0   5  12        1.22       12.75     19.18 o 
   1   5  12        4.47       15.11     15.14 o 
   2   5  12        9.61       19.60     14.40 o 
   3   5  12        7.65       16.33     15.50 o 
   4   5  12        5.92        5.65     13.92 o 
   5   5  12        5.79        8.02     10.26 o 
 -12   1  13        4.10        5.88      7.57 o 
 -11   1  13        9.26        6.47      7.16 o 
 -10   1  13       19.91       11.38      6.86 o 
  -9   1  13        2.97        7.86      6.33 o 
  -8   1  13       19.83       24.21      6.40 o 
  -7   1  13       33.09       35.30      6.08 o 
  -6   1  13      540.86      558.31      9.83 o 
  -5   1  13      352.04      369.87      9.19 o 
  -4   1  13       42.12       45.61      5.59 o 
  -3   1  13      174.63      178.63      8.31 o 
  -2   1  13      236.96      243.29      8.60 o 
  -1   1  13      875.49      876.89      9.75 o 
   0   1  13      229.83      212.72      7.90 o 
   1   1  13        2.94        2.14      4.68 o 
   2   1  13       49.29       39.01      4.77 o 
   3   1  13       52.55       51.85      4.80 o 
   4   1  13       31.50       37.38      4.58 o 
   5   1  13       15.34       15.23      3.95 o 
   6   1  13       20.87       27.13      7.56 o 
   7   1  13        0.24        2.48      6.64 o 
   8   1  13        0.62        1.26      6.86 o 
   9   1  13       15.90       21.73      7.40 o 
  10   1  13        0.05       -2.26      7.70 o 
  11   1  13        0.08        3.44     10.58 o 
 -11   2  13        0.90       -2.32      7.26 o 
 -10   2  13        1.06        0.71      6.68 o 
  -9   2  13       38.91       39.56      6.87 o 
  -8   2  13       42.11       40.03      6.47 o 
  -7   2  13      144.26      160.25      8.35 o 
  -6   2  13        9.40       10.15      5.70 o 
  -5   2  13       27.90       29.45      5.26 o 
  -4   2  13       11.58        7.57      4.95 o 
  -3   2  13       39.12       39.93      4.79 o 
  -2   2  13       13.41       13.61      4.61 o 
  -1   2  13      133.13      123.67      6.06 o 
   0   2  13      391.69      406.76      7.29 o 
   1   2  13        8.87        8.59      5.38 o 
   2   2  13      219.48      236.57      8.49 o 
   3   2  13        0.17        6.92      5.33 o 
   4   2  13       24.01       25.00      5.54 o 
   5   2  13        3.00        8.73      5.57 o 
   6   2  13        2.73        7.26      6.98 o 
   7   2  13        0.75        0.48      6.81 o 
   8   2  13        6.45       12.79      7.25 o 
   9   2  13        4.21       -1.36      7.61 o 
  10   2  13        0.24        1.37      8.14 o 
 -10   3  13       69.54       57.33     13.68 o 
  -9   3  13        2.31       -0.62      7.29 o 
  -8   3  13       15.41        9.38      6.95 o 
  -7   3  13        0.42       -6.68      6.68 o 
  -6   3  13       32.82       32.11      6.64 o 
  -5   3  13        9.81        8.50      6.16 o 
  -4   3  13       17.26        9.46      5.95 o 
  -3   3  13       95.87       90.66      6.63 o 
  -2   3  13       11.05        7.74      5.90 o 
  -1   3  13       24.14       18.08      5.58 o 
   0   3  13        0.02       -1.78      5.49 o 
   1   3  13      124.60      119.49      7.03 o 
   2   3  13       50.10       55.60      6.93 o 
   3   3  13      158.25      158.34      7.78 o 
   4   3  13       10.03       10.25      5.52 o 
   5   3  13       58.19       63.13      6.89 o 
   6   3  13       40.98       40.58      6.91 o 
   7   3  13        2.94        2.68      6.93 o 
   8   3  13        6.61        2.03      7.28 o 
   9   3  13        5.09        5.84      7.75 o 
  -8   4  13        1.35        1.16      8.79 o 
  -7   4  13        2.01       -1.97      8.36 o 
  -6   4  13        4.59       -3.87      6.65 o 
  -5   4  13        8.55       -1.43      6.38 o 
  -4   4  13       31.27       29.04      6.52 o 
  -3   4  13       24.17       25.23      6.37 o 
  -2   4  13        3.77        2.45      5.80 o 
  -1   4  13       10.20       13.06      5.93 o 
   0   4  13       23.64       27.02      5.80 o 
   1   4  13        0.12        2.64      5.48 o 
   2   4  13        1.27        2.06      5.37 o 
   3   4  13        2.22        6.65      7.68 o 
   4   4  13      117.61      126.79     13.33 o 
   5   4  13        6.73        9.84      6.11 o 
   6   4  13       75.09       74.13     10.99 o 
   7   4  13        4.19        8.05     10.61 o 
  -5   5  13        2.92        2.83      9.86 o 
  -4   5  13        0.77       -0.73      7.88 o 
  -3   5  13        2.32        5.67      7.65 o 
  -2   5  13        0.05       -2.54      8.07 o 
  -1   5  13        1.34       -4.11      6.74 o 
   0   5  13        5.02       17.84     27.53 o 
   1   5  13        2.45       16.08     10.59 o 
   2   5  13       10.69       42.90     12.89 o 
   3   5  13        0.61       10.64     13.83 o 
   4   5  13        3.70        0.02     10.28 o 
 -11   0  14        1.06        8.20     10.33 o 
 -10   0  14        0.03       -9.44      9.44 o 
  -9   0  14       18.73       15.42      9.42 o 
  -8   0  14        0.38       -1.07      8.80 o 
  -7   0  14       18.84       14.68      8.70 o 
  -6   0  14        4.47        5.13      8.22 o 
  -5   0  14       17.34       12.19      7.95 o 
  -4   0  14      585.93      587.04     14.94 o 
  -3   0  14      518.18      538.37     13.57 o 
  -2   0  14      565.40      544.77     13.25 o 
  -1   0  14       99.07       86.64      8.22 o 
   0   0  14        7.64        5.20      7.12 o 
   1   0  14       34.76       23.44      7.56 o 
   2   0  14      245.19      226.21     11.11 o 
   3   0  14       73.97       64.90      9.73 o 
   4   0  14      187.32      168.90      9.94 o 
   5   0  14        5.69        3.97      5.83 o 
   6   0  14       17.27       21.54      8.02 o 
   7   0  14        4.22       11.59      8.32 o 
   8   0  14       28.47       28.45     13.31 o 
   9   0  14       34.44       21.63     13.19 o 
  10   0  14       10.22       21.91     15.06 o 
 -11   1  14        8.83       12.86      7.40 o 
 -10   1  14        0.17       -4.60      6.84 o 
  -9   1  14        6.28        9.73      6.54 o 
  -8   1  14       13.66       16.29      6.31 o 
  -7   1  14        9.48        4.94      6.02 o 
  -6   1  14       37.94       41.31      6.15 o 
  -5   1  14       90.52       91.57      6.41 o 
  -4   1  14       11.42        8.81      5.30 o 
  -3   1  14      154.30      145.93      7.53 o 
  -2   1  14      109.83      110.90      6.35 o 
  -1   1  14       41.60       45.86      5.44 o 
   0   1  14      390.05      394.85      8.53 o 
   1   1  14       16.32       12.15      4.82 o 
   2   1  14       12.51       12.11      4.51 o 
   3   1  14       23.32       18.71      4.58 o 
   4   1  14       18.34       24.12      4.67 o 
   5   1  14        1.86        7.10      5.42 o 
   6   1  14       17.56       11.19      6.76 o 
   7   1  14        3.17        5.09      6.88 o 
   8   1  14       17.35       22.21      7.34 o 
   9   1  14        1.13       -2.24      7.66 o 
  10   1  14        1.11        8.26      9.68 o 
 -10   2  14       23.53       19.01      7.16 o 
  -9   2  14        2.35       -1.97      6.62 o 
  -8   2  14       76.42       79.13      6.94 o 
  -7   2  14        0.49        7.25      6.09 o 
  -6   2  14       39.11       34.94      6.25 o 
  -5   2  14        6.33       -3.13      5.19 o 
  -4   2  14       30.00       37.52      5.21 o 
  -3   2  14        1.47       -0.01      4.76 o 
  -2   2  14       15.24       16.05      4.67 o 
  -1   2  14      172.04      157.47      8.01 o 
   0   2  14       13.80       15.96      5.73 o 
   1   2  14      356.61      339.24      8.61 o 
   2   2  14       27.99       25.30      5.68 o 
   3   2  14        4.54        6.68      5.46 o 
   4   2  14       72.91       73.80      7.10 o 
   5   2  14        4.94        9.18      5.91 o 
   6   2  14       14.64       28.61      6.60 o 
   7   2  14        3.83        8.92      7.04 o 
   8   2  14       52.64       52.64      7.94 o 
   9   2  14        0.78        6.00      8.01 o 
  -9   3  14       14.37        2.11      9.14 o 
  -8   3  14        0.26       -8.80      9.55 o 
  -7   3  14       21.41       13.29      7.04 o 
  -6   3  14        0.74        5.24      6.64 o 
  -5   3  14        2.67       -6.47      6.47 o 
  -4   3  14       36.80       39.60      6.64 o 
  -3   3  14       29.17       25.16      6.34 o 
  -2   3  14       31.45       29.30      6.13 o 
  -1   3  14       13.03        9.83      5.83 o 
   0   3  14       21.11       16.97      5.70 o 
   1   3  14       60.52       55.35      6.19 o 
   2   3  14      144.30      150.56      8.09 o 
   3   3  14       24.31       24.31      5.77 o 
   4   3  14      305.22      354.78      9.81 o 
   5   3  14        1.29        6.06      8.82 o 
   6   3  14        2.13        0.24      6.85 o 
   7   3  14        3.07        3.90      7.34 o 
   8   3  14        1.53        1.86      7.69 o 
  -7   4  14        1.51       -0.87      8.47 o 
  -6   4  14        0.03       -5.01      8.37 o 
  -5   4  14       39.73       38.13      7.06 o 
  -4   4  14        2.11       -1.82      6.64 o 
  -3   4  14        0.18       -3.14      6.32 o 
  -2   4  14        0.07        6.45      6.22 o 
  -1   4  14       10.51       13.92      6.10 o 
   0   4  14        2.23       -1.96      5.87 o 
   1   4  14        1.04        2.15      8.45 o 
   2   4  14        8.72        8.91      8.37 o 
   3   4  14       68.10       82.97      9.52 o 
   4   4  14        2.15        1.48      7.48 o 
   5   4  14       80.76       78.20     11.14 o 
   6   4  14        1.01       -2.38     10.34 o 
  -3   5  14        0.66       -2.68      8.83 o 
  -2   5  14        0.39        0.87      7.83 o 
  -1   5  14       24.80       43.75     11.29 o 
   0   5  14        9.65       38.82     16.12 o 
   1   5  14        0.16       14.16     15.84 o 
   2   5  14        0.06       19.45     17.93 o 
 -10   1  15        0.07       -4.83      7.15 o 
  -9   1  15        0.11       -1.28      6.74 o 
  -8   1  15        9.73        6.92      6.41 o 
  -7   1  15        6.15        4.04      6.09 o 
  -6   1  15        2.88        9.85      5.99 o 
  -5   1  15        7.63        8.45      5.90 o 
  -4   1  15       19.77       19.61      5.89 o 
  -3   1  15        2.35        2.58      5.33 o 
  -2   1  15        0.25        2.58      5.28 o 
  -1   1  15        0.46       -0.63      5.15 o 
   0   1  15      170.87      156.70      7.37 o 
   1   1  15        0.83       -1.26      4.73 o 
   2   1  15       53.71       46.15      5.17 o 
   3   1  15        0.97       -0.71      5.56 o 
   4   1  15       21.39       13.48      6.09 o 
   5   1  15       21.84       33.72      5.99 o 
   6   1  15      103.12      107.78     14.44 o 
   7   1  15       10.32        8.65      7.10 o 
   8   1  15        0.26        8.39      7.55 o 
   9   1  15       25.37       23.90     10.16 o 
 -10   2  15       16.50       10.64      8.94 o 
  -9   2  15        0.84       -4.28      8.47 o 
  -8   2  15        5.67        4.55      7.62 o 
  -7   2  15        3.15        8.47      7.55 o 
  -6   2  15        0.86       -2.68     10.52 o 
  -5   2  15       19.18       13.48      7.12 o 
  -4   2  15        0.54       -2.10      6.35 o 
  -3   2  15        0.00       -1.04      6.25 o 
  -2   2  15       24.91       23.72      6.36 o 
  -1   2  15       42.23       36.96      6.17 o 
   0   2  15       19.98       17.08      6.00 o 
   1   2  15       80.05       79.74      6.49 o 
   2   2  15      109.22      109.21      6.74 o 
   3   2  15        1.99        1.69      5.85 o 
   4   2  15       16.75       14.44      5.95 o 
   5   2  15       15.27       16.15      8.03 o 
   6   2  15       64.56       82.59      7.79 o 
   7   2  15       10.93       17.26      7.46 o 
   8   2  15       12.00       19.55      8.09 o 
   9   2  15       11.74        9.82      8.22 o 
  -8   3  15       10.45        6.15      7.76 o 
  -7   3  15        0.51       -7.17      7.17 o 
  -6   3  15        1.61       -0.86      6.99 o 
  -5   3  15        4.07       -4.90      6.65 o 
  -4   3  15        4.16       -2.23      6.50 o 
  -3   3  15       20.74       17.48      6.55 o 
  -2   3  15        0.19       -3.17      6.17 o 
  -1   3  15        1.01       -6.10      6.10 o 
   0   3  15        1.05       -2.35      6.00 o 
   1   3  15        6.00        4.24      5.99 o 
   2   3  15        5.72       10.42      6.07 o 
   3   3  15       12.08       13.33      5.99 o 
   4   3  15        0.33        7.19      6.14 o 
   5   3  15        1.34        6.64      8.13 o 
   6   3  15        0.00       26.66     16.90 o 
   7   3  15        1.46        2.62      7.71 o 
  -6   4  15       53.99       64.55     10.58 o 
  -5   4  15        7.53       -0.27      7.25 o 
  -4   4  15        0.59        4.05      7.10 o 
  -3   4  15        0.42        1.30      6.79 o 
  -2   4  15        0.18       -3.47      6.51 o 
  -1   4  15        0.56        6.66      6.42 o 
   0   4  15        0.37       -1.80      6.12 o 
   1   4  15        9.41        8.54      6.18 o 
   2   4  15       25.04       24.39      7.94 o 
   3   4  15        1.21        5.78      7.88 o 
   4   4  15        0.61       25.59     13.35 o 
   5   4  15        0.65       23.19     16.08 o 
 -10   0  16        5.96        1.42     10.61 o 
  -9   0  16       37.74       45.91     10.58 o 
  -8   0  16        4.22        1.38      9.70 o 
  -7   0  16       10.51        2.23      9.04 o 
  -6   0  16       48.30       49.34      9.33 o 
  -5   0  16       59.21       51.00      9.01 o 
  -4   0  16       92.15      105.66      9.47 o 
  -3   0  16        1.26        1.08      7.93 o 
  -2   0  16        8.45        4.36      7.79 o 
  -1   0  16        0.17       -6.78      7.80 o 
   0   0  16      146.55      123.27     10.68 o 
   1   0  16      100.88       94.48      9.18 o 
   2   0  16       35.27       20.47      9.22 o 
   3   0  16       26.36       21.56      6.84 o 
   4   0  16      182.53      175.14     14.00 o 
   5   0  16        1.15        6.26      8.20 o 
   6   0  16       22.05       21.59     12.67 o 
   7   0  16        2.94       -4.74     12.63 o 
   8   0  16        1.84       -0.04     14.38 o 
   9   0  16       15.10       11.67     15.22 o 
 -10   1  16       10.46        6.65      7.41 o 
  -9   1  16       26.99       33.15      7.50 o 
  -8   1  16        2.59       -0.65      6.83 o 
  -7   1  16        5.99        7.66      6.50 o 
  -6   1  16        2.49       -2.41      6.27 o 
  -5   1  16        3.27        0.26      5.94 o 
  -4   1  16        7.18        1.00      5.88 o 
  -3   1  16        0.85        5.75      5.85 o 
  -2   1  16        1.64        1.10      5.44 o 
  -1   1  16        0.33       -2.60      5.54 o 
   0   1  16        7.96        4.36      5.16 o 
   1   1  16        2.59        1.96      5.04 o 
   2   1  16       61.19       56.21      6.27 o 
   3   1  16       15.18       14.89      6.06 o 
   4   1  16       11.85        9.93      5.98 o 
   5   1  16       43.96       37.56      7.45 o 
   6   1  16        0.01       -0.85      7.25 o 
   7   1  16       13.90       15.73      7.74 o 
   8   1  16       16.53       15.83     10.02 o 
  -9   2  16        0.10       -8.70      8.70 o 
  -8   2  16        2.76       -4.27      8.31 o 
  -7   2  16       14.77       -0.99      9.62 o 
  -6   2  16        0.84       -3.70      7.01 o 
  -5   2  16        4.51       -2.52      6.68 o 
  -4   2  16       29.42       28.01      6.90 o 
  -3   2  16       15.14        4.83      6.42 o 
  -2   2  16        1.21       -4.98      6.23 o 
  -1   2  16       26.22       15.93      6.36 o 
   0   2  16       66.69       63.24      6.72 o 
   1   2  16        0.23       -3.33      6.02 o 
   2   2  16        0.23       -2.67      6.08 o 
   3   2  16       20.21       15.44      6.14 o 
   4   2  16        1.17       -4.22      6.10 o 
   5   2  16       40.15       49.55      8.32 o 
   6   2  16        2.19       -1.90      7.45 o 
   7   2  16       33.61       30.97      8.05 o 
   8   2  16        4.52       12.20      8.53 o 
  -8   3  16        8.88        7.60      8.78 o 
  -7   3  16        3.61       -5.65     10.14 o 
  -6   3  16        1.70       -0.87      7.32 o 
  -5   3  16       20.93       14.26      7.22 o 
  -4   3  16       18.14       11.20      6.79 o 
  -3   3  16        7.28        1.64      6.63 o 
  -2   3  16        1.99       -5.05      6.52 o 
  -1   3  16        0.22       -5.81      6.25 o 
   0   3  16       12.94        7.05      6.35 o 
   1   3  16        1.39       -0.17      6.20 o 
   2   3  16        3.42        6.55      6.25 o 
   3   3  16        0.22        9.85      6.95 o 
   4   3  16       35.01       49.14     10.08 o 
   5   3  16       23.55       40.10     10.82 o 
   6   3  16       55.10       55.20      8.30 o 
  -5   4  16        0.01       -8.01      8.01 o 
  -4   4  16        1.78       -0.89      7.28 o 
  -3   4  16       11.68        9.99      7.17 o 
  -2   4  16        6.03        5.57      7.03 o 
  -1   4  16        6.28        4.49      6.72 o 
   0   4  16        1.92        7.30      6.92 o 
   1   4  16       21.13       32.56      9.57 o 
   2   4  16        3.00        6.60      8.81 o 
   3   4  16       10.43       11.05      6.54 o 
   4   4  16       17.71       40.34     13.48 o 
  -9   1  17        0.09       -4.87      7.41 o 
  -8   1  17       13.67       22.71      7.16 o 
  -7   1  17       32.11       32.15      7.05 o 
  -6   1  17        2.05        2.09      6.31 o 
  -5   1  17       28.11       25.66      6.47 o 
  -4   1  17       44.09       43.29      6.44 o 
  -3   1  17       27.54       31.00      6.17 o 
  -2   1  17       30.81       31.04      6.08 o 
  -1   1  17        0.40       -4.11      5.32 o 
   0   1  17       31.96       30.87      6.47 o 
   1   1  17       26.05       24.20      6.45 o 
   2   1  17      102.39       90.24      6.97 o 
   3   1  17        7.42        3.04      6.14 o 
   4   1  17        4.21       -2.60      6.25 o 
   5   1  17        2.31        2.38      9.10 o 
   6   1  17       12.59       12.61      7.81 o 
   7   1  17       10.20       11.93      9.73 o 
   8   1  17        6.63        0.82     10.52 o 
  -8   2  17        0.00        2.38      8.64 o 
  -7   2  17       28.43       29.52     17.18 o 
  -6   2  17       13.52        8.49      7.28 o 
  -5   2  17       33.04       28.53      7.19 o 
  -4   2  17       13.41       13.18      6.86 o 
  -3   2  17        0.35       -6.55      6.55 o 
  -2   2  17        0.12       -6.46      6.46 o 
  -1   2  17        7.86       -1.77      6.43 o 
   0   2  17        0.88       -1.64      6.38 o 
   1   2  17        4.42        2.67      6.39 o 
   2   2  17       38.04       33.20      6.66 o 
   3   2  17        0.49        0.62      6.46 o 
   4   2  17        7.89       14.81      7.00 o 
   5   2  17        9.43        0.77      7.59 o 
   6   2  17        0.13        0.41      7.99 o 
   7   2  17       25.21       21.70      9.65 o 
  -6   3  17        0.38       -6.07      7.63 o 
  -5   3  17        0.01       -5.04      7.15 o 
  -4   3  17       49.69       60.94      7.75 o 
  -3   3  17       11.77        4.02      7.11 o 
  -2   3  17       53.62       64.64      7.92 o 
  -1   3  17        3.66        1.36      6.66 o 
   0   3  17        0.05       -0.85      6.61 o 
   1   3  17        1.44        6.24      6.63 o 
   2   3  17       22.60       25.44      6.84 o 
   3   3  17       40.90       55.73      7.15 o 
   4   3  17        0.55        3.04      7.75 o 
   5   3  17        4.55        3.22      7.96 o 
  -3   4  17       21.85       34.40      8.52 o 
  -2   4  17        1.91       -5.41      8.02 o 
  -1   4  17        0.10       -1.86      7.12 o 
   0   4  17       24.86       26.30      7.24 o 
   1   4  17        0.55        5.24      6.98 o 
   2   4  17        4.18       -1.35     10.48 o 
  -8   0  18        0.93        5.40     10.81 o 
  -7   0  18       12.89        6.41     10.00 o 
  -6   0  18       15.17       23.36     10.09 o 
  -5   0  18        0.06       -3.24      8.85 o 
  -4   0  18        0.33       -4.89      8.67 o 
  -3   0  18        1.81        6.56      8.61 o 
  -2   0  18       60.42       76.21      9.30 o 
  -1   0  18       39.43       59.63      9.29 o 
   0   0  18       35.25       32.76      9.13 o 
   1   0  18       24.21       27.03      8.73 o 
   2   0  18        3.52        0.73     12.01 o 
   3   0  18        0.14      -11.39     11.39 o 
   4   0  18       24.86       29.16     13.59 o 
   5   0  18        0.07        4.90     14.10 o 
   6   0  18        7.36        2.55     13.94 o 
   7   0  18       16.92       30.24     15.50 o 
  -8   1  18       19.90       22.50      9.15 o 
  -7   1  18        0.41       -2.15      8.45 o 
  -6   1  18       57.00       71.96      8.91 o 
  -5   1  18        2.76       -4.80      7.72 o 
  -4   1  18        6.21       10.74      7.75 o 
  -3   1  18       16.94       10.29      7.48 o 
  -2   1  18        0.09       -4.31      7.31 o 
  -1   1  18       16.31        2.61      9.20 o 
   0   1  18       13.66        7.13      8.59 o 
   1   1  18       26.75       12.67      7.04 o 
   2   1  18       22.80       27.44      6.61 o 
   3   1  18        0.27        1.74      6.43 o 
   4   1  18        2.11        3.86      7.48 o 
   5   1  18        0.02        0.04      7.56 o 
   6   1  18        9.76        4.77     11.97 o 
   7   1  18        8.95       -4.88     10.24 o 
  -7   2  18       20.29       20.07      9.05 o 
  -6   2  18        3.47       12.59      8.52 o 
  -5   2  18       40.57       50.43     11.77 o 
  -4   2  18        0.01       -3.82      7.17 o 
  -3   2  18       13.33       13.19      7.00 o 
  -2   2  18        3.43       -0.02      6.93 o 
  -1   2  18        1.68       -6.69      6.69 o 
   0   2  18       14.85       14.00      6.76 o 
   1   2  18        0.01       -0.28      6.77 o 
   2   2  18        9.83        5.99      6.65 o 
   3   2  18        9.23       12.69      7.04 o 
   4   2  18        7.64        4.95      8.00 o 
   5   2  18        3.71       -0.53      8.14 o 
   6   2  18        0.04        2.36      8.54 o 
  -5   3  18        0.81       -7.75      8.52 o 
  -4   3  18        6.90       -1.00      7.61 o 
  -3   3  18       15.72       21.33      7.62 o 
  -2   3  18       17.42       19.57      7.41 o 
  -1   3  18        0.58       -4.27      7.31 o 
   0   3  18        0.77        2.77      7.06 o 
   1   3  18        3.51        1.70      7.08 o 
   2   3  18       12.20       10.17      7.16 o 
   3   3  18        3.60        8.39      7.14 o 
   4   3  18        3.59        1.25     10.81 o 
  -7   1  19       25.25       35.17      9.38 o 
  -6   1  19       25.17       19.24      9.20 o 
  -5   1  19       14.69       27.02      8.58 o 
  -4   1  19        0.01        3.73      8.17 o 
  -3   1  19        4.43        6.16      7.88 o 
  -2   1  19       22.16       12.13     11.69 o 
  -1   1  19       14.82        9.05      7.18 o 
   0   1  19        5.24       -5.66      8.82 o 
   1   1  19        5.49        6.36      6.96 o 
   2   1  19       48.88       58.32      7.35 o 
   3   1  19        6.57       10.41      7.87 o 
   4   1  19       10.65       19.40      8.17 o 
   5   1  19        1.09       -4.62     13.53 o 
  -5   2  19       24.68       19.48      8.24 o 
  -4   2  19       38.31       40.28      8.00 o 
  -3   2  19       22.37       15.73      7.67 o 
  -2   2  19        3.30       -1.59      7.32 o 
  -1   2  19        1.42       -7.19      7.19 o 
   0   2  19        3.69        0.67      7.06 o 
   1   2  19        4.27        1.49      7.02 o 
   2   2  19        1.99       -3.62      6.99 o 
   3   2  19       20.61       22.62      7.43 o 
   4   2  19       22.65       18.55      8.35 o 
  -2   3  19        7.26        1.99      7.69 o 
  -1   3  19        0.19       -2.88      7.45 o 
   0   3  19        1.26       -2.37      7.26 o 
   1   3  19        1.62       -3.67      8.13 o 
  -5   0  20        0.09       -5.74     12.89 o 
  -4   0  20       43.94       47.93     10.49 o 
  -3   0  20      140.69      156.85     12.99 o 
  -2   0  20        5.91        4.62     14.46 o 
  -1   0  20       76.19       82.47     15.74 o 
   0   0  20       53.10       62.35     15.06 o 
   1   0  20        7.22       -2.39     14.06 o 
   2   0  20       50.47       44.54     15.02 o 
   3   0  20        3.38       -3.15     14.06 o 
   4   0  20       79.23       87.97     17.09 o 
  -5   1  20        5.22       -0.08      8.88 o 
  -4   1  20       50.18       53.20      9.04 o 
  -3   1  20       16.68       29.14      9.50 o 
  -2   1  20        9.17        3.20     10.03 o 
  -1   1  20       12.91       11.43      9.86 o 
   0   1  20       12.77        2.09      9.93 o 
   1   1  20        0.08       -8.83      8.83 o 
   2   1  20       21.89       17.78      7.24 o 
   3   1  20        0.71        8.71     16.63 o 
  -3   2  20        0.11      -11.16     11.16 o 
  -2   2  20        1.58       -4.15      7.72 o 
  -1   2  20        5.98       -8.25      9.25 o 
   0   2  20       17.85       17.95      8.00 o 
   1   2  20       62.42       60.86      8.10 o 
   2   2  20       23.87       30.52      8.71 o 
  -2   1  21        0.06       -7.81      8.38 o 
  -1   1  21       16.84       16.71      8.93 o 
   0   1  21        7.08       12.58      8.74 o 
                                                 
